# Supplementary material for: Redetermination of ruizite, Ca2Mn3+ 2[Si4O11(OH)2](OH)2·2H2O
Source: Acta Crystallogr E Crystallogr Commun. 2016 Jun 14;72(Pt 7):959–63. doi: 10.1107/S2056989016009129 (PMC4992915; doi:10.1107/S2056989016009129)
Supplement: Supplementary file 1 [file e-72-00959-sup1.cif]

##############################################################################
#                                                                            #
# This CIF contains the data in a paper accepted for publication in          #
# Acta Crystallographica Section E. It conforms to the requirements of       #
# Notes for Authors for Acta Crystallographica Section E, and has been       #
# peer reviewed under the auspices of the IUCr Commission on Journals.       #
#                                                                            #
# Full details of the Crystallographic Information File format               #
# are given in the paper "The Crystallographic Information File (CIF):       #
# a New Standard Archive File for Crystallography" by S. R. Hall, F. H.      #
# Allen and I. D. Brown [Acta Cryst. (1991), A47, 655-685].                  #
#                                                                            #
# The current version of the core CIF dictionary is obtainable from          #
# ftp://ftp.iucr.org/pub/cif_core.dic.                                       #
#                                                                            #
# Software is freely available for graphical display of the structure(s)     #
# in this CIF. For information consult the CIF software page                 #
# http://www.iucr.org/resources/cif/software.                                #
#                                                                            #
# This file may be used for bona fide research purposes within the           #
# scientific community so long as proper attribution is given to the journal # 
# article from which it was obtained.                                        #
#                                                                            #
##############################################################################
data_I
_database_code_depnum_ccdc_archive 'CCDC 1483820'
_audit_creation_method     'SHELXL-2014/7'
_journal_date_recd_electronic     2016-04-29
_journal_date_accepted     2016-06-06
_journal_name_full     'Acta Crystallographica, Section E'
_journal_year     2016
_journal_volume     72
_journal_issue      7
_journal_page_first     959
_journal_page_last     963
_journal_paper_category     GI
_journal_paper_doi     10.1107/S2056989016009129
_journal_coeditor_code     WM5291
_publ_contact_author_name     'Kim V. Fendrich'
_publ_contact_author_address
;
University of Arizona
1040 E. 4th Street
Tucson, AZ 85721,
USA
;
_publ_contact_author_email     kfendrich@email.arizona.edu
_publ_contact_author_fax     '520-621-2672'
_publ_contact_author_phone     '520-621-6000'
_publ_section_title
;
Redetermination of ruizite,
Ca~2~Mn^3+^~2~[Si~4~O~11~(OH)~2~](OH)~2~\\cdot2H~2~O
;
loop_
    _publ_author_name
    _publ_author_footnote
    _publ_author_address
    'Fendrich, Kim V.' .
;
University of Arizona
1040 E. 4th Street
Tucson, AZ 85721,
USA
;
    'Downs, Robert T.' .
;
University of Arizona
1040 E. 4th Street
Tucson, AZ 85721,
USA
;
    'Origlieri, Marcus J.' .
;
University of Arizona
1040 E. 4th Street
Tucson, AZ 85721,
USA
;
_publ_section_synopsis
;
The crystal structure of ruizite, ideally
Ca~2~Mn^3+^~2~[Si~4~O~11~(OH)~2~](OH)~2~\\cdot2H~2~O was redetermined based on
single-crystal X-ray diffraction data of a natural sample from the Wessels
mine, Northern Cape Province, South Africa, in space group <i>C</i>2. All
non-H atoms were refined with anisotropic displacement parameters and all
hydrogen atoms were located, improving upon previous results and yielding a
significantly lower <i>R</i> factor.
;
_chemical_name_systematic
;
Dicalcium
dimanganese(III) tetrasilicate tetrahydroxide dihydrate
;
_chemical_name_common     Ruizite
_chemical_formula_moiety     ?
_chemical_formula_sum     'Ca2 H8 Mn2 O17 Si4'
_chemical_formula_weight     582.46
_chemical_melting_point     ?
_shelx_space_group_comment
;
The symmetry employed for this shelxl refinement is uniquely defined
by the following loop, which should always be used as a source of
symmetry information in preference to the above space-group names.
They are only intended as comments.
;
_space_group_crystal_system     monoclinic
_space_group_name_H-M_alt     'C 2'
_space_group_name_Hall     'C 2y'
loop_
    _space_group_symop_operation_xyz
    'x, y, z'
    '-x, y, -z'
    'x+1/2, y+1/2, z'
    '-x+1/2, y+1/2, -z'
_cell_length_a     9.0360(3)
_cell_length_b     6.1683(2)
_cell_length_c     11.9601(4)
_cell_angle_alpha     90
_cell_angle_beta     91.433(2)
_cell_angle_gamma     90
_cell_volume     666.41(4)
_cell_formula_units_Z     2
_cell_measurement_reflns_used     1284
_cell_measurement_theta_min     7.989
_cell_measurement_theta_max     63.057
_cell_measurement_temperature     293(2)
_exptl_crystal_description     prismatic
_exptl_crystal_colour     brown
_exptl_crystal_size_max     0.060
_exptl_crystal_size_mid     0.040
_exptl_crystal_size_min     0.040
_exptl_crystal_density_diffrn     2.903
_exptl_crystal_density_meas     ?
_exptl_crystal_density_method     ?
_exptl_crystal_F_000     580
_exptl_absorpt_coefficient_mu     3.126
_exptl_absorpt_correction_type     multi-scan
_exptl_absorpt_process_details
;
(<i>SADABS</i>; Bruker, 2004)
;
_shelx_estimated_absorpt_T_min     0.835
_shelx_estimated_absorpt_T_max     0.885
_exptl_absorpt_correction_T_min     ?
_exptl_absorpt_correction_T_max     ?
_diffrn_ambient_temperature     293(2)
_diffrn_radiation_type     MoK\a
_diffrn_radiation_wavelength     0.71073
_diffrn_measurement_device_type     'Bruker APEXII CCD area-detector'
_diffrn_measurement_method     '\f and \w scan'
_diffrn_detector_area_resol_mean     ?
_diffrn_reflns_number     4997
_diffrn_reflns_av_R_equivalents     0.0287
_diffrn_reflns_theta_min     4.000
_diffrn_reflns_theta_max     32.602
_diffrn_reflns_theta_full     25.242
_diffrn_measured_fraction_theta_max     0.993
_diffrn_measured_fraction_theta_full     0.990
_diffrn_reflns_limit_h_min     -13
_diffrn_reflns_limit_h_max     13
_diffrn_reflns_limit_k_min     -9
_diffrn_reflns_limit_k_max     8
_diffrn_reflns_limit_l_min     -18
_diffrn_reflns_limit_l_max     18
_refine_special_details
;
 Refined as a 2-component inversion twin.
;
_reflns_number_total     2038
_reflns_number_gt     1732
_reflns_threshold_expression     'I > 2\s(I)'
_refine_ls_structure_factor_coef     Fsqd
_refine_ls_matrix_type     full
_refine_ls_R_factor_all     0.0413
_refine_ls_R_factor_gt     0.0300
_refine_ls_wR_factor_gt     0.0617
_refine_ls_wR_factor_ref     0.0653
_refine_ls_goodness_of_fit_ref     1.061
_refine_ls_restrained_S_all     1.061
_refine_ls_number_reflns     2038
_refine_ls_number_parameters     127
_refine_ls_number_restraints     1
_refine_ls_hydrogen_treatment     refxyz
_refine_ls_weighting_scheme     calc
_refine_ls_weighting_details
              'w=1/[\s^2^(Fo^2^)+(0.0243P)^2^+0.6718P] where P=(Fo^2^+2Fc^2^)/3'
_atom_sites_solution_hydrogens     difmap
_atom_sites_solution_primary     ?
_atom_sites_solution_secondary     ?
_refine_ls_shift/su_max     0.000
_refine_ls_shift/su_mean     0.000
_refine_diff_density_max     0.600
_refine_diff_density_min     -0.528
_refine_ls_extinction_method     none
_refine_ls_extinction_coef     .
_refine_ls_abs_structure_details
;
 Refined as an inversion twin.
;
_refine_ls_abs_structure_Flack     0.18(5)
loop_
    _atom_type_symbol
    _atom_type_description
    _atom_type_scat_dispersion_real
    _atom_type_scat_dispersion_imag
    _atom_type_scat_source
    'O' 'O' 0.0106 0.0060
                         'International Tables Vol C Tables 4.2.6.8 and 6.1.1.4'
    'Si' 'Si' 0.0817 0.0704
                         'International Tables Vol C Tables 4.2.6.8 and 6.1.1.4'
    'Ca' 'Ca' 0.2262 0.3064
                         'International Tables Vol C Tables 4.2.6.8 and 6.1.1.4'
    'Mn' 'Mn' 0.3368 0.7283
                         'International Tables Vol C Tables 4.2.6.8 and 6.1.1.4'
    'H' 'H' 0.0000 0.0000
                         'International Tables Vol C Tables 4.2.6.8 and 6.1.1.4'
_computing_data_collection
;
APEX2 (Bruker, 2004)
;
_computing_cell_refinement
;
SAINT (Bruker, 2004)
;
_computing_data_reduction
;
SAINT (Bruker, 2004)
;
_computing_structure_solution
;
SHELXT (Sheldrick, 2015<i>a</i>)
;
_computing_structure_refinement
;
SHELXL-2014/7 (Sheldrick, 2015<i>b</i>)
;
_computing_molecular_graphics
;
<i>XtalDraw</i> (Downs & Hall-Wallace, 2003)
;
_computing_publication_material
;
publCIF (Westrip, 2010)
;
loop_
    _atom_site_type_symbol
    _atom_site_label
    _atom_site_fract_x
    _atom_site_fract_y
    _atom_site_fract_z
    _atom_site_U_iso_or_equiv
    _atom_site_adp_type
    _atom_site_calc_flag
    _atom_site_occupancy
    _atom_site_disorder_assembly
    _atom_site_disorder_group
    Ca Ca 0.29482(8) 0.9839(2) 0.73974(6) 0.01019(15) Uani d 1 . .
    Mn Mn 0.74915(13) 0.7373(2) 0.99906(10) 0.00679(12) Uani d 1 . .
    Si Si1 0.96440(10) 0.9873(3) 0.84877(8) 0.00607(18) Uani d 1 . .
    Si Si2 0.89549(12) 1.0016(3) 0.60450(9) 0.0084(2) Uani d 1 . .
    O O1 0.1260(3) 0.9855(9) 0.9082(2) 0.0088(5) Uani d 1 . .
    O O2 1.0076(3) 0.9891(10) 0.71434(19) 0.0094(5) Uani d 1 . .
    O O3 0.8652(5) 0.7699(7) 0.8692(4) 0.0096(9) Uani d 1 . .
    O O4 0.1302(4) 0.2031(7) 0.1276(3) 0.0070(9) Uani d 1 . .
    O O5 1.0000 1.0402(7) 0.5000 0.0169(11) Uani d 1 . .
    O O6 0.7769(4) 1.1913(6) 0.6146(3) 0.0121(8) Uani d 1 . .
    O O7 0.8183(4) 0.7611(6) 0.5947(3) 0.0152(9) Uani d 1 . .
    O O8 0.6317(3) 0.9886(9) 0.9535(2) 0.0096(5) Uani d 1 . .
    O O9 0.5570(4) 0.9743(11) 0.7213(3) 0.0201(8) Uani d 1 . .
    H H1 0.792(8) 0.760(12) 0.536(6) 0.040 Uiso d 1 . .
    H H2 0.617(7) 1.029(13) 0.905(5) 0.040 Uiso d 1 . .
    H H3 0.594(7) 1.041(13) 0.679(6) 0.040 Uiso d 1 . .
    H H4 0.586(6) 0.967(18) 0.778(5) 0.040 Uiso d 1 . .
loop_
    _atom_site_aniso_label
    _atom_site_aniso_U_11
    _atom_site_aniso_U_22
    _atom_site_aniso_U_33
    _atom_site_aniso_U_12
    _atom_site_aniso_U_13
    _atom_site_aniso_U_23
    Ca 0.0129(4) 0.0101(3) 0.0076(3) -0.0017(6) 0.0017(3) -0.0006(6)
    Mn 0.0074(2) 0.0068(2) 0.0062(2) 0.00026(19) 0.00176(17) 0.00027(18)
    Si1 0.0063(4) 0.0071(4) 0.0049(4) -0.0002(8) 0.0009(3) 0.0002(8)
    Si2 0.0101(5) 0.0100(6) 0.0051(4) -0.0020(7) 0.0008(4) -0.0003(7)
    O1 0.0071(11) 0.0098(10) 0.0094(12) 0.001(2) -0.0006(9) -0.002(2)
    O2 0.0094(12) 0.0142(11) 0.0045(11) -0.001(2) 0.0012(9) 0.000(2)
    O3 0.007(2) 0.010(2) 0.012(2) -0.0012(16) 0.0025(18) -0.0024(17)
    O4 0.009(2) 0.007(2) 0.005(2) -0.0014(16) 0.0018(17) 0.0005(15)
    O5 0.019(2) 0.025(3) 0.007(2) 0.000 0.0043(17) 0.000
    O6 0.0127(18) 0.0138(17) 0.0096(17) 0.0018(14) -0.0006(14) -0.0011(13)
    O7 0.021(2) 0.0131(17) 0.0112(19) -0.0035(16) -0.0054(16) 0.0001(15)
    O8 0.0113(12) 0.0087(10) 0.0088(12) 0.001(2) -0.0006(10) -0.003(2)
    O9 0.0172(16) 0.0221(19) 0.0213(17) -0.006(2) 0.0042(13) 0.001(3)
_geom_special_details
;
 All esds (except the esd in the dihedral angle between two l.s. planes)
 are estimated using the full covariance matrix.  The cell esds are taken
 into account individually in the estimation of esds in distances, angles
 and torsion angles; correlations between esds in cell parameters are only
 used when they are defined by crystal symmetry.  An approximate (isotropic)
 treatment of cell esds is used for estimating esds involving l.s. planes.
;
loop_
    _geom_bond_atom_site_label_1
    _geom_bond_atom_site_label_2
    _geom_bond_site_symmetry_2
    _geom_bond_distance
    _geom_bond_publ_flag
    Ca O6 3_445 2.348(4) ?
    Ca O9 . 2.386(4) ?
    Ca O3 3_455 2.422(5) ?
    Ca O4 4_556 2.433(4) ?
    Ca O7 3_455 2.449(4) ?
    Ca O1 . 2.557(2) ?
    Ca O2 1_455 2.606(3) ?
    Mn O3 . 1.906(4) ?
    Mn O4 3_556 1.909(4) ?
    Mn O8 . 1.949(5) ?
    Mn O8 4_647 1.951(5) ?
    Mn O1 3_545 2.184(4) ?
    Mn O1 2_657 2.187(4) ?
    Si1 O1 1_655 1.608(3) ?
    Si1 O4 2_666 1.611(4) ?
    Si1 O3 . 1.635(5) ?
    Si1 O2 . 1.664(2) ?
    Si2 O6 . 1.593(4) ?
    Si2 O5 . 1.6031(13) ?
    Si2 O2 . 1.640(3) ?
    Si2 O7 . 1.642(4) ?
loop_
    _geom_angle_atom_site_label_1
    _geom_angle_atom_site_label_2
    _geom_angle_atom_site_label_3
    _geom_angle_site_symmetry_1
    _geom_angle_site_symmetry_3
    _geom_angle
    _geom_angle_publ_flag
    O3 Mn O4 . 3_556 179.1(3) ?
    O3 Mn O8 . . 89.73(16) ?
    O4 Mn O8 3_556 . 89.97(16) ?
    O3 Mn O8 . 4_647 90.51(17) ?
    O4 Mn O8 3_556 4_647 89.81(16) ?
    O8 Mn O8 . 4_647 179.1(2) ?
    O3 Mn O1 . 3_545 87.33(17) ?
    O4 Mn O1 3_556 3_545 91.84(15) ?
    O8 Mn O1 . 3_545 99.16(17) ?
    O8 Mn O1 4_647 3_545 81.73(17) ?
    O3 Mn O1 . 2_657 92.99(16) ?
    O4 Mn O1 3_556 2_657 87.85(16) ?
    O8 Mn O1 . 2_657 81.70(17) ?
    O8 Mn O1 4_647 2_657 97.41(16) ?
    O1 Mn O1 3_545 2_657 179.1(2) ?
    O1 Si1 O4 1_655 2_666 114.1(2) ?
    O1 Si1 O3 1_655 . 115.0(3) ?
    O4 Si1 O3 2_666 . 110.88(13) ?
    O1 Si1 O2 1_655 . 101.23(13) ?
    O4 Si1 O2 2_666 . 107.6(3) ?
    O3 Si1 O2 . . 107.0(3) ?
    O6 Si2 O5 . . 111.1(2) ?
    O6 Si2 O2 . . 112.1(2) ?
    O5 Si2 O2 . . 105.51(11) ?
    O6 Si2 O7 . . 112.6(2) ?
    O5 Si2 O7 . . 109.7(2) ?
    O2 Si2 O7 . . 105.5(3) ?
loop_
    _geom_hbond_atom_site_label_D
    _geom_hbond_atom_site_label_H
    _geom_hbond_atom_site_label_A
    _geom_hbond_site_symmetry_A
    _geom_hbond_distance_DH
    _geom_hbond_distance_HA
    _geom_hbond_distance_DA
    _geom_hbond_angle_DHA
    O7 H1 O6 4_646 0.73(6) 1.94(6) 2.662(4) 168(8)
    O8 H2 O9 . 0.64(6) 2.28(6) 2.842(4) 149(9)
    O9 H3 O6 . 0.74(8) 2.06(8) 2.737(6) 153(7)
    O9 H4 O8 . 0.72(6) 2.14(6) 2.842(4) 167(9)
_shelx_hkl_file
;
   2   0   0  109.58    2.44
   2   0   0  107.42    2.46
   2   0   0  104.30    2.54
  -2   0   0  109.72    2.44
  -2   0   0  108.04    2.47
  -4   0   0   37.17    1.52
  -4   0   0   35.99    1.45
   4   0   0   35.29    1.54
   4   0   0   36.13    1.47
   4   0   0   36.20    1.42
  -6   0   0   24.01    1.58
   6   0   0   25.60    1.55
  -6   0   0   27.00    1.57
   6   0   0   23.28    1.58
   8   0   0   70.00    2.91
  -8   0   0   66.96    2.90
 -10   0   0    1.69    1.03
  10   0   0    3.52    1.21
  10   0   0    0.67    1.02
  12   0   0    3.60    1.52
 -12   0   0    3.69    1.50
   1  -1   0  118.93    2.44
  -1  -1   0  118.39    2.46
  -1  -1   0  117.19    2.32
  -1   1   0  121.34    2.47
   3  -1   0   82.30    2.39
  -3  -1   0   86.80    2.21
   3  -1   0   83.44    2.27
  -3  -1   0   82.33    2.18
  -3   1   0   86.28    2.33
   3   1   0   84.53    2.31
   3   1   0   88.24    2.23
  -5  -1   0   18.19    1.17
   5  -1   0   18.25    1.24
  -5  -1   0   19.11    1.19
   5  -1   0   18.61    1.30
   5   1   0   19.63    1.28
   5   1   0   18.19    1.19
  -5   1   0   20.11    1.47
   7  -1   0   42.24    2.20
  -7  -1   0   42.50    2.10
  -7  -1   0   44.86    2.11
   7   1   0   44.57    2.12
  -7   1   0   40.71    2.12
   9  -1   0    7.74    1.40
  -9  -1   0    7.14    1.30
   9   1   0    5.97    1.29
   9   1   0    9.81    1.48
  -9   1   0   10.08    1.55
  11  -1   0    1.10    1.15
 -11   1   0    1.10    1.15
  11   1   0   -0.22    1.02
  13  -1   0    3.28    1.60
  13   1   0    1.08    1.34
 -13   1   0    1.46    1.44
   0   2   0  123.48    2.38
   0   2   0  122.55    2.38
  -2  -2   0  381.92    7.59
   2  -2   0  376.34    7.39
  -2  -2   0  381.88    7.13
   2  -2   0  383.14    7.66
   2   2   0  373.96    7.49
   2   2   0  390.65    7.24
  -2   2   0  377.94    7.44
   2   2   0  375.50    7.49
  -4  -2   0   24.96    1.16
  -4  -2   0   24.43    1.10
   4  -2   0   26.39    1.29
   4  -2   0   25.91    1.39
   4  -2   0   26.13    1.35
   4   2   0   22.66    1.18
   4   2   0   27.17    1.24
   6  -2   0   34.57    1.89
  -6  -2   0   36.14    1.72
  -6  -2   0   33.71    1.72
   6  -2   0   33.88    1.92
   6  -2   0   38.44    1.90
   6   2   0   34.27    1.76
   6   2   0   33.81    1.76
  -6   2   0   40.09    1.99
   6   2   0   35.77    1.79
   8  -2   0   35.09    2.11
  -8  -2   0   31.88    1.96
   8   2   0   30.93    1.98
   8   2   0   33.09    1.99
  -8   2   0   32.04    2.06
  10  -2   0   58.41    3.07
  10   2   0   56.68    2.92
 -10   2   0   52.00    3.06
  12  -2   0   46.35    3.60
 -12   2   0   51.63    3.32
  12   2   0   45.77    3.05
  -1   3   0   23.90    0.81
  -1   3   0   19.64    0.79
   3  -3   0  127.42    3.11
   3  -3   0  126.18    3.14
   3  -3   0  125.40    3.33
   3   3   0  129.32    2.90
  -3   3   0  123.46    3.17
   3   3   0  126.52    2.81
   3   3   0  127.11    2.82
   5  -3   0   23.16    1.49
   5  -3   0   23.24    1.50
  -5  -3   0   25.78    1.32
   5  -3   0   23.15    1.56
  -5  -3   0   26.22    1.29
   5   3   0   21.92    1.23
   5   3   0   22.04    1.25
   5   3   0   25.68    1.41
  -5   3   0   26.25    1.58
   7  -3   0   21.63    1.78
  -7  -3   0   21.40    1.63
   7   3   0   21.57    1.68
   7   3   0   23.03    1.51
  -7   3   0   22.14    1.84
   9  -3   0   -0.42    0.86
   9   3   0    0.30    0.89
  -9   3   0    1.51    1.03
  11   3   0    4.49    1.38
 -11   3   0    7.09    1.65
   0  -4   0 1000.00   19.02
   2  -4   0   40.69    1.20
   2  -4   0   39.17    1.45
   2  -4   0   38.43    1.45
  -2   4   0   36.44    1.39
  -4  -4   0   27.27    1.02
   4  -4   0   27.22    1.46
   4  -4   0   29.83    1.60
   4  -4   0   27.10    1.43
   4   4   0   27.23    1.25
  -4   4   0   28.62    1.57
   4   4   0   28.82    0.91
   4   4   0   28.09    0.89
   6  -4   0   21.21    1.79
  -6  -4   0   21.02    1.37
   6  -4   0   19.98    1.67
  -6   4   0   14.63    1.47
   6   4   0   16.22    1.35
   6   4   0   20.83    1.25
  -8  -4   0   32.02    2.00
  -8   4   0   28.95    2.34
   8   4   0   30.53    1.97
 -10   4   0    4.98    1.46
  10   4   0    2.54    1.14
  12   4   0    2.51    1.38
 -12   4   0    3.03    1.48
   1  -5   0   45.43    1.39
   1  -5   0   44.91    1.39
  -1   5   0   45.33    1.33
  -1   5   0   45.91    1.33
   3  -5   0    4.09    0.68
   3  -5   0    4.15    0.74
   3  -5   0    5.62    0.81
  -3   5   0    4.64    0.73
   5  -5   0   13.00    1.37
  -5  -5   0   10.50    0.89
   5  -5   0   10.82    1.23
   5   5   0   12.95    1.00
  -5   5   0   13.27    1.32
  -7  -5   0   16.59    1.49
   7   5   0   17.02    1.44
  -7   5   0   16.15    1.76
   9   5   0    1.97    0.97
  -9   5   0    2.39    1.17
 -11   5   0    1.72    1.34
  11   5   0   -0.05    0.96
   2  -6   0   41.11    1.43
   2  -6   0   43.30    1.57
  -2   6   0   44.38    1.50
   4  -6   0   11.29    1.17
   4  -6   0   11.82    1.21
  -4   6   0   11.20    1.19
   6  -6   0   14.97    1.64
  -6  -6   0   14.11    1.21
  -6   6   0   13.36    1.53
   6   6   0   13.83    1.09
  -8  -6   0   16.18    1.65
  -8   6   0   13.41    1.76
   8   6   0   15.07    1.45
 -10   6   0   18.94    2.31
  10   6   0   26.41    2.16
   3  -7   0   32.32    1.60
  -3   7   0   33.33    1.48
   5  -7   0    8.88    1.33
  -5  -7   0    8.36    0.84
  -5   7   0   10.47    1.25
  -7  -7   0    3.96    1.02
  -7   7   0    1.71    1.00
  -9   7   0    1.38    1.23
   2  -8   0    6.74    0.89
   4  -8   0   14.40    1.48
  -6  -8   0    8.09    1.08
  -6   8   0    6.22    1.19
   1  -9   0    8.75    0.91
   3  -9   0    1.64    0.88
 -12   0   1    4.60    1.59
  12   0  -1    6.13    1.61
 -10   0   1   36.00    2.78
  10   0  -1   26.29    2.38
  10   0  -1   30.99    2.65
   8   0  -1   27.37    1.90
  -8   0   1   23.77    1.99
   8   0  -1   22.37    1.88
   6   0  -1   -0.11    0.54
   6   0  -1   -0.77    0.51
   6   0  -1    0.24    0.62
  -6   0   1    0.36    0.60
   4   0  -1   38.71    1.47
   4   0  -1   36.80    1.52
  -4   0   1   36.12    1.44
  -4   0   1   39.23    1.54
   2   0  -1   13.51    0.66
  -2   0   1   12.27    0.66
   2   0  -1   13.60    0.76
   2   0  -1   13.10    0.70
  -2   0   1   13.55    0.75
   0   0   1   -0.01    0.02
   0   0  -1    0.01    0.05
   0   0   1    0.04    0.04
   0   0   1    0.03    0.08
   0   0  -1   -0.02    0.03
   0   0   1   -0.11    0.06
   0   0  -1    0.06    0.08
   0   0  -1   -0.02    0.08
   2   0   1  329.59    6.95
  -2   0  -1  344.51    6.97
   2   0   1  344.84    6.70
  -2   0  -1  350.61    7.08
  -2   0  -1  350.20    6.72
  -4   0  -1  102.35    2.79
   4   0   1  100.41    2.94
   4   0   1  100.37    2.72
   4   0   1  101.30    2.79
  -4   0  -1  102.35    2.82
   6   0   1  110.32    3.50
  -6   0  -1  105.75    3.30
   6   0   1   95.18    3.18
  -6   0  -1  103.65    3.21
  -8   0  -1  103.80    3.67
   8   0   1  104.45    3.63
  10   0   1  150.14    5.17
 -10   0  -1  153.62    5.13
  12   0   1   -0.48    1.12
 -12   0  -1    1.11    1.31
  13  -1  -1   -0.28    1.34
  13   1  -1    1.10    1.37
 -13   1   1    4.55    1.70
  11  -1  -1   17.37    2.20
  11   1  -1   13.74    1.96
 -11   1   1   14.88    2.13
   9  -1  -1    0.65    0.87
   9  -1  -1    1.71    0.93
  -9  -1   1    2.93    1.05
   9   1  -1    0.09    0.78
  -9   1   1    1.02    0.90
   9   1  -1    0.48    0.79
   7  -1  -1    1.95    0.83
  -7  -1   1    2.89    0.87
  -7  -1   1    1.88    0.81
   7  -1  -1    2.15    0.89
   7   1  -1    2.75    0.88
  -7   1   1    1.57    0.84
   7   1  -1    1.19    0.75
  -5  -1   1   26.72    1.41
   5  -1  -1   31.50    1.60
  -5  -1   1   30.34    1.44
   5   1  -1   28.09    1.44
   5   1  -1   31.98    1.58
  -5   1   1   27.05    1.49
   5   1  -1   30.33    1.51
   3  -1  -1  199.09    4.45
   3  -1  -1  202.57    4.39
  -3  -1   1  195.77    4.35
  -3  -1   1  194.91    4.24
   3   1  -1  198.43    4.28
   3   1  -1  196.02    4.45
  -3   1   1  197.24    4.38
  -1  -1   1   21.90    0.65
  -1  -1   1   22.39    0.68
   1  -1  -1   22.12    0.79
   1  -1  -1   22.12    0.76
   1  -1  -1   17.74    0.65
   1   1  -1   23.46    0.68
   1   1  -1   21.82    0.67
  -1   1   1   23.13    0.79
   1   1  -1   20.30    0.64
  -1  -1  -1    0.53    0.24
   1  -1   1    0.54    0.27
   1  -1   1    0.01    0.20
   1  -1   1    0.24    0.26
  -1  -1  -1    0.30    0.25
   1   1   1    0.13    0.24
  -1   1  -1   -0.17    0.20
  -1   1  -1    0.31    0.29
   1   1   1   -0.07    0.19
  -1   1  -1    0.08    0.26
   1   1   1    0.21    0.20
  -3  -1  -1  100.71    2.68
  -3  -1  -1  103.64    2.53
   3  -1   1  100.14    2.77
  -3  -1  -1  101.37    2.55
   3  -1   1   97.76    2.61
   3  -1   1  101.65    2.62
   3   1   1   99.23    2.64
   3   1   1  103.41    2.57
  -3   1  -1  104.49    2.65
   5  -1   1    1.63    0.66
   5  -1   1    0.16    0.22
  -5  -1  -1    1.45    0.57
   5  -1   1    1.57    0.62
  -5  -1  -1    1.31    0.59
  -5   1  -1    1.50    0.68
   5   1   1    1.80    0.66
   5   1   1    1.07    0.53
   7  -1   1    1.54    0.79
  -7  -1  -1    2.43    0.80
  -7  -1  -1    2.01    0.84
  -7   1  -1    2.63    0.95
   7   1   1    2.36    0.87
   9  -1   1   48.83    2.66
  -9  -1  -1   49.39    2.58
   9   1   1   45.00    2.49
  -9   1  -1   49.07    2.66
  11  -1   1   -0.20    1.13
 -11   1  -1    2.30    1.25
  11   1   1    0.85    1.07
  13  -1   1    5.48    1.77
  13   1   1    6.75    1.74
 -13   1  -1    6.21    1.88
  12  -2  -1    1.20    1.38
  12   2  -1    4.77    1.50
 -12   2   1    3.45    1.60
  10  -2  -1    5.91    1.40
 -10   2   1    7.82    1.55
  10   2  -1    7.38    1.45
   8  -2  -1   91.78    3.70
   8  -2  -1   97.50    3.58
  -8  -2   1   94.87    3.38
   8   2  -1   91.09    3.38
   8   2  -1   96.75    3.52
  -8   2   1  102.38    3.76
   6  -2  -1  232.01    6.05
   6  -2  -1  220.94    5.60
  -6  -2   1  228.56    5.60
  -6  -2   1  224.20    5.41
   6  -2  -1  229.79    6.09
   6  -2  -1  237.97    5.82
   6   2  -1  228.68    5.75
  -6   2   1  222.64    5.72
   6   2  -1  229.92    5.67
   6   2  -1  218.91    5.46
  -4  -2   1   51.65    1.67
   4  -2  -1   51.48    1.84
  -4  -2   1   47.43    1.63
   4  -2  -1   47.92    1.83
   4   2  -1   49.61    1.75
   4   2  -1   50.99    1.75
   4   2  -1   48.69    1.72
  -4   2   1   51.47    1.94
   2  -2  -1   17.62    0.92
   2  -2  -1   17.18    0.81
   2  -2  -1   15.10    0.88
  -2  -2   1   16.99    0.70
   2   2  -1   18.20    0.69
  -2   2   1   17.72    0.93
   2   2  -1   16.67    0.69
   2   2  -1   16.49    0.74
   0  -2  -1   57.87    1.29
   0  -2  -1   56.85    1.41
   0  -2   1   57.79    1.33
   0   2  -1   59.14    1.27
   0   2  -1   61.63    1.27
   0   2   1   60.39    1.36
  -2  -2  -1   63.56    1.74
  -2  -2  -1   68.50    1.62
   2  -2   1   68.66    1.75
   2  -2   1   65.45    1.90
   2  -2   1   66.45    1.83
   2   2   1   67.51    1.68
   2   2   1   67.31    1.69
   2   2   1   66.43    1.69
  -2   2  -1   65.20    1.81
  -4  -2  -1   18.86    1.03
   4  -2   1   19.92    1.17
  -4  -2  -1   19.15    1.13
   4  -2   1   20.04    1.15
   4  -2   1   19.07    1.25
  -4  -2  -1   20.22    1.12
  -4   2  -1   21.02    1.25
   4   2   1   21.93    1.15
   4   2   1   20.96    1.11
   6  -2   1    1.99    0.74
  -6  -2  -1    3.43    0.81
  -6  -2  -1    3.07    0.79
   6  -2   1    1.53    0.76
   6  -2   1    4.67    0.99
  -6   2  -1    2.70    0.85
   6   2   1    3.22    0.80
   6   2   1    2.82    0.78
   8  -2   1   22.06    1.92
  -8  -2  -1   17.96    1.68
   8   2   1   15.54    1.65
  -8   2  -1   19.38    1.91
  10  -2   1    1.12    1.02
  10   2   1   -0.39    0.90
 -10   2  -1    1.88    1.05
  12  -2   1   61.63    3.57
  12   2   1   55.26    3.40
 -12   2  -1   52.67    3.41
  11   3  -1    7.79    1.53
 -11   3   1    6.95    1.63
   9  -3  -1    0.52    0.98
  -9   3   1   -0.13    0.89
   9   3  -1    2.32    0.98
  -7  -3   1    3.84    0.93
   7  -3  -1    0.85    0.84
   7  -3  -1    4.05    1.03
  -7   3   1    4.76    1.09
   7   3  -1    3.93    0.87
   7   3  -1    3.78    0.91
  -5  -3   1   70.67    2.22
   5  -3  -1   72.92    2.71
  -5  -3   1   67.30    2.14
   5  -3  -1   72.75    2.50
   5  -3  -1   73.08    2.55
  -5   3   1   68.56    2.53
   5   3  -1   71.01    2.26
   5   3  -1   67.68    2.28
   5   3  -1   69.47    2.24
   3  -3  -1  120.69    3.33
   3  -3  -1  125.76    3.17
   3  -3  -1  129.60    3.13
  -3   3   1  126.63    3.21
   3   3  -1  127.46    2.89
   3   3  -1  128.62    2.82
   1  -3  -1   74.27    1.95
  -1   3   1   76.34    1.87
   1  -3   1   36.13    1.15
  -1  -3  -1   36.50    1.00
   1   3   1   34.74    0.96
   1   3   1   36.47    0.96
  -1   3  -1   35.66    1.12
  -3  -3  -1   44.90    1.48
   3  -3   1   42.57    1.55
   3  -3   1   44.56    1.71
   3  -3   1   40.58    1.49
   3   3   1   42.54    1.31
   3   3   1   43.02    1.40
  -3   3  -1   43.47    1.63
   5  -3   1    1.87    0.76
  -5  -3  -1    3.12    0.66
   5  -3   1    1.49    0.70
   5  -3   1    2.78    0.77
  -5  -3  -1    3.26    0.67
  -5   3  -1    3.09    0.80
   5   3   1    1.35    0.62
   5   3   1    2.71    0.64
   7  -3   1    6.41    1.14
  -7  -3  -1    6.34    1.04
  -7   3  -1    5.27    1.13
   7   3   1    5.83    1.08
   7   3   1    5.06    0.95
   9  -3   1   23.44    2.16
   9   3   1   25.58    2.16
  -9   3  -1   25.78    2.32
 -11   3  -1    1.47    1.20
  11   3   1    0.12    1.01
  12   4  -1    7.72    1.65
 -12   4   1    3.53    1.62
  10   4  -1   24.46    2.20
 -10   4   1   21.15    2.36
  -8  -4   1   14.77    1.54
  -8   4   1   13.39    1.68
   8   4  -1   17.58    1.62
   6  -4  -1    0.84    0.80
   6  -4  -1    3.42    0.96
   6  -4  -1    2.44    0.85
  -6  -4   1    3.05    0.77
   6   4  -1    3.81    0.85
   6   4  -1    3.60    0.69
  -6   4   1    2.12    0.82
   4  -4  -1    7.57    0.99
  -4  -4   1    6.23    0.57
   4  -4  -1    6.87    0.90
   4  -4  -1    8.99    0.98
  -4   4   1    9.13    1.01
   4   4  -1    9.55    0.82
   4   4  -1    8.12    0.49
   2  -4  -1    0.72    0.38
   2  -4  -1    0.54    0.42
  -2   4   1    0.48    0.44
  -2   4   1    0.85    0.47
   0  -4  -1   78.49    1.89
   0   4   1   80.60    1.81
   0   4   1   79.88    1.82
   2  -4   1  125.53    2.86
  -2  -4  -1  122.66    2.81
   2  -4   1  125.05    3.18
  -2   4  -1  128.62    3.06
   2   4   1  127.09    2.66
   2   4   1  129.49    2.67
   4  -4   1   67.31    2.47
   4  -4   1   69.04    2.29
   4  -4   1   69.10    2.36
   4   4   1   71.39    1.80
   4   4   1   68.54    2.06
  -4   4  -1   68.17    2.40
   6  -4   1   64.22    2.77
  -6  -4  -1   63.06    2.33
   6  -4   1   67.34    2.72
  -6   4  -1   59.04    2.60
   6   4   1   63.78    2.37
  -8  -4  -1   61.30    2.72
  -8   4  -1   58.79    2.90
   8   4   1   57.21    2.65
 -10   4  -1   78.58    3.81
  10   4   1   80.34    3.45
 -12   4  -1    0.00    1.22
  12   4   1    1.60    1.25
  11   5  -1    4.20    1.34
 -11   5   1    9.43    1.91
   9   5  -1    4.70    1.16
  -9   5   1    5.02    1.40
  -7  -5   1    2.46    0.84
  -7   5   1    2.22    0.96
   7   5  -1    1.68    0.79
   5  -5  -1    6.29    1.01
  -5  -5   1    6.73    0.75
   5  -5  -1    5.89    1.06
   5   5  -1    7.13    0.81
  -5   5   1    4.44    0.96
   3  -5  -1   71.04    2.36
   3  -5  -1   67.71    2.31
   3  -5  -1   66.28    2.18
   1  -5  -1    1.37    0.42
  -1   5   1    1.15    0.40
  -1   5   1    1.47    0.43
   1  -5   1    3.52    0.46
   1  -5   1    3.31    0.47
  -1   5  -1    3.31    0.44
  -1   5  -1    2.95    0.47
   3  -5   1   20.34    1.24
   3  -5   1   17.65    1.09
   3   5   1   19.62    0.84
  -3   5  -1   18.09    1.18
  -5  -5  -1    0.91    0.57
   5  -5   1    2.28    0.79
   5   5   1    2.01    0.60
  -5   5  -1    1.85    0.78
  -7  -5  -1    3.08    0.92
   7   5   1    2.57    0.85
  -7   5  -1    2.08    0.95
  -9   5  -1   24.39    2.32
   9   5   1   27.54    2.13
 -11   5  -1    1.65    1.31
  11   5   1   -0.33    1.00
 -10   6   1    3.77    1.42
  10   6  -1    6.04    1.32
  -8  -6   1   34.83    2.16
  -8   6   1   36.15    2.73
   8   6  -1   31.60    1.86
   6  -6  -1  101.11    3.71
  -6  -6   1  102.01    3.09
  -6   6   1  100.54    3.58
   6   6  -1  100.65    2.79
   4  -6  -1   21.82    1.48
   4  -6  -1   24.26    1.49
  -4   6   1   22.81    1.47
   2  -6  -1   59.77    1.97
   2  -6  -1   62.52    1.89
  -2   6   1   60.48    1.87
   2  -6   1   14.78    0.93
   2  -6   1   14.00    0.85
  -2   6  -1   11.75    0.87
   4  -6   1    6.84    1.01
   4  -6   1    8.86    1.09
  -4   6  -1    8.21    1.03
  -6  -6  -1    4.02    0.87
   6  -6   1    4.27    1.13
   6   6   1    6.62    0.85
  -6   6  -1    5.99    1.12
  -8  -6  -1    3.74    1.11
   8   6   1    3.46    0.93
  -8   6  -1    4.37    1.21
  10   6   1    1.89    1.02
 -10   6  -1    1.22    1.25
  -9   7   1    2.44    1.29
  -7  -7   1    0.96    0.82
  -7   7   1    2.01    1.04
   5  -7  -1   26.74    1.87
  -5  -7   1   27.66    1.30
  -5   7   1   25.91    1.89
   3  -7  -1   33.04    1.66
  -3   7   1   36.29    1.57
   1  -7  -1   11.18    0.71
   3  -7   1    5.17    0.84
  -3   7  -1    5.27    0.76
  -5  -7  -1    1.80    0.62
   5  -7   1    0.98    0.88
  -5   7  -1    0.86    0.77
  -7  -7  -1    2.01    0.91
  -7   7  -1    4.00    1.18
  -9   7  -1    6.70    1.57
  -6  -8   1    0.34    0.72
  -6   8   1    0.20    0.88
   4  -8  -1   15.41    1.56
  -4   8   1   15.74    1.27
   2  -8  -1    1.37    0.66
   2  -8   1   21.90    1.29
   4  -8   1   25.54    1.75
  -6  -8  -1   30.41    1.71
  -6   8  -1   30.37    1.96
   3  -9  -1   15.30    1.50
   1  -9  -1    0.24    0.58
   1  -9   1    2.57    0.67
   3  -9   1    3.78    0.97
 -12   0   2   18.88    2.43
  12   0  -2   19.00    2.39
 -10   0   2   20.63    2.12
  10   0  -2   24.16    2.28
  10   0  -2   25.86    2.42
  -8   0   2  305.92    7.57
   8   0  -2  298.06    7.50
   8   0  -2  303.85    7.89
  -6   0   2   20.11    1.53
  -6   0   2   20.22    1.39
   6   0  -2   19.81    1.53
   6   0  -2   19.46    1.55
  -4   0   2   42.40    1.60
  -4   0   2   40.97    1.61
   4   0  -2   40.83    1.68
   4   0  -2   44.21    1.71
   4   0  -2   42.45    1.56
   2   0  -2  211.54    4.55
  -2   0   2  216.23    4.58
  -2   0   2  214.45    4.68
   2   0  -2  208.60    4.69
   2   0  -2  213.17    4.47
  -2   0   2  216.66    4.47
   2   0   2   38.84    1.27
   2   0   2   37.67    1.34
   2   0   2   37.74    1.29
  -2   0  -2   40.14    1.30
  -2   0  -2   38.94    1.32
  -2   0  -2   34.53    1.33
   4   0   2   35.76    1.47
  -4   0  -2   34.88    1.61
  -4   0  -2   35.40    1.50
   4   0   2   37.01    1.57
   4   0   2   38.03    1.63
  -4   0  -2   33.55    1.47
   6   0   2  113.31    3.68
  -6   0  -2  110.63    3.48
   6   0   2  115.56    3.51
  -6   0  -2  115.55    3.46
  -8   0  -2    6.56    1.16
   8   0   2    4.67    1.07
  10   0   2   53.70    3.01
 -10   0  -2   53.56    2.91
 -12   0  -2   41.55    3.34
  12   0   2   42.14    3.43
  13  -1  -2    4.88    1.69
 -13   1   2    0.60    1.38
  13   1  -2    0.97    1.28
  11  -1  -2    0.92    1.12
 -11   1   2    1.76    1.19
  11   1  -2   -0.98    0.86
  -9  -1   2   22.33    2.01
   9  -1  -2   22.36    2.04
   9  -1  -2   26.02    2.28
   9   1  -2   20.89    1.99
  -9   1   2   23.72    2.16
   9   1  -2   24.55    2.12
   7  -1  -2    2.45    0.85
  -7  -1   2    4.33    0.92
   7  -1  -2    4.37    0.99
  -7  -1   2    3.58    0.91
  -7   1   2    1.63    0.83
   7   1  -2    3.06    0.84
   7   1  -2    2.13    0.82
   5  -1  -2   39.13    1.87
   5  -1  -2   40.84    1.80
   5  -1  -2   40.65    1.68
  -5  -1   2   40.98    1.70
  -5  -1   2   40.00    1.69
   5   1  -2   42.01    1.81
  -5   1   2   40.35    1.80
   5   1  -2   38.65    1.73
  -3  -1   2   71.98    2.19
   3  -1  -2   78.17    2.30
  -3  -1   2   73.59    2.05
  -3  -1   2   78.65    2.10
   3  -1  -2   75.98    2.17
   3  -1  -2   75.40    2.15
  -3   1   2   75.73    2.20
   3   1  -2   73.79    2.10
   3   1  -2   74.07    2.18
   1  -1  -2    1.04    0.35
   1  -1  -2    1.36    0.39
   1  -1  -2    0.75    0.30
  -1  -1   2    0.85    0.32
  -1  -1   2    0.65    0.24
  -1  -1   2    1.09    0.32
   1   1  -2    0.51    0.29
   1   1  -2    0.85    0.31
  -1   1   2    0.58    0.34
   1   1  -2    0.84    0.33
  -1   1   2    0.73    0.33
   1  -1   2   25.57    0.97
   1  -1   2   25.30    0.88
   1  -1   2   24.59    0.85
   1  -1   2   24.13    0.92
  -1  -1  -2   26.24    0.96
  -1  -1  -2   26.64    0.92
   1   1   2   26.78    0.93
  -1   1  -2   26.57    0.97
   1   1   2   25.35    0.93
   1   1   2   26.98    0.95
  -1   1  -2   25.31    0.93
  -3  -1  -2   17.01    1.03
  -3  -1  -2   19.99    0.98
   3  -1   2   20.19    1.05
   3  -1   2   19.01    1.13
  -3  -1  -2   18.18    1.02
   3  -1   2   17.78    1.06
  -3   1  -2   18.32    1.05
  -3   1  -2   17.68    1.02
   3   1   2   18.96    1.00
   3   1   2   18.32    1.00
   5  -1   2    2.70    0.78
  -5  -1  -2    2.99    0.72
  -5  -1  -2    2.75    0.67
   5  -1   2    3.13    0.75
  -5  -1  -2    3.75    0.71
  -5   1  -2    2.48    0.73
   5   1   2    3.28    0.73
   5   1   2    2.89    0.69
  -7  -1  -2  165.35    4.68
   7  -1   2  168.75    4.83
  -7  -1  -2  167.01    4.75
  -7   1  -2  167.46    4.83
   7   1   2  167.48    4.78
   9  -1   2    3.11    1.12
  -9  -1  -2    4.80    1.25
  -9   1  -2    4.17    1.15
   9   1   2    3.54    1.10
  11  -1   2   -0.34    1.08
 -11   1  -2   -0.92    1.00
  11   1   2   -0.03    1.05
  13  -1   2    0.22    1.33
  13   1   2    0.19    1.25
 -13   1  -2    3.04    1.62
  12  -2  -2    5.40    1.65
  12   2  -2    0.85    1.22
 -12   2   2    3.70    1.68
  10  -2  -2    0.24    0.96
 -10   2   2    0.01    1.01
  10   2  -2   -0.57    0.90
   8  -2  -2   18.70    1.89
  -8  -2   2   13.77    1.48
   8  -2  -2   14.28    1.64
   8   2  -2   10.14    1.39
   8   2  -2   13.82    1.51
   6  -2  -2  288.84    6.79
  -6  -2   2  285.73    6.58
   6  -2  -2  286.49    7.24
   6  -2  -2  299.02    6.99
  -6  -2   2  284.93    6.76
   6   2  -2  298.98    6.97
   6   2  -2  287.98    6.86
  -6   2   2  276.54    6.82
   6   2  -2  283.91    6.62
   4  -2  -2  238.41    5.79
  -4  -2   2  238.56    5.34
  -4  -2   2  241.46    5.20
   4  -2  -2  249.39    5.62
   4  -2  -2  235.80    5.44
   4   2  -2  244.73    5.30
   4   2  -2  240.21    5.48
   4   2  -2  235.90    5.46
  -4   2   2  239.28    5.51
   2  -2  -2    8.48    0.73
  -2  -2   2    8.03    0.42
  -2  -2   2    7.03    0.58
   2  -2  -2    7.50    0.73
  -2  -2   2    9.35    0.62
   2  -2  -2    7.68    0.65
   2   2  -2    9.68    0.65
   2   2  -2    9.28    0.64
  -2   2   2    9.49    0.80
   2   2  -2    8.92    0.58
   0  -2   2  394.96    7.30
   0  -2  -2  391.59    7.40
   0  -2  -2  376.98    7.82
   0  -2   2  383.92    7.73
   0   2  -2  398.81    7.37
   0   2   2  407.61    7.48
   0   2   2  397.36    7.47
   0   2   2  381.70    7.78
   0   2  -2  378.12    7.64
   2  -2   2  407.52    8.31
  -2  -2  -2  407.92    7.87
   2  -2   2  408.70    8.01
  -2  -2  -2  401.27    8.34
   2  -2   2  412.65    8.49
   2   2   2  408.02    8.30
   2   2   2  409.31    7.93
  -2   2  -2  407.63    8.45
   2   2   2  414.25    7.93
  -2   2  -2  409.65    8.06
   4  -2   2  277.60    6.14
  -4  -2  -2  275.31    6.11
   4  -2   2  283.18    6.51
   4  -2   2  284.62    6.30
  -4  -2  -2  273.88    6.33
  -4  -2  -2  273.00    5.92
  -4   2  -2  273.87    6.16
   4   2   2  273.22    6.26
   4   2   2  280.07    6.05
  -6  -2  -2   47.47    2.05
  -6  -2  -2   46.49    2.01
  -6  -2  -2   46.36    2.14
   6  -2   2   48.02    2.17
   6  -2   2   47.38    2.18
   6  -2   2   45.30    2.27
  -6   2  -2   45.85    2.20
   6   2   2   43.29    2.08
   8  -2   2   19.62    1.92
  -8  -2  -2   19.43    1.74
  -8   2  -2   23.66    2.04
   8   2   2   21.15    1.91
  10  -2   2   11.29    1.70
  10   2   2   11.53    1.67
 -10   2  -2   13.86    1.89
  12  -2   2    2.32    1.49
  12   2   2    2.48    1.42
 -12   2  -2    2.68    1.43
 -11   3   2    1.13    1.16
  11   3  -2    0.24    0.98
   9  -3  -2   11.69    1.69
   9   3  -2    8.56    1.38
  -9   3   2    7.34    1.46
   7  -3  -2    4.14    1.03
   7  -3  -2    2.78    0.96
  -7  -3   2    2.88    0.84
   7   3  -2    2.55    0.81
   7   3  -2    2.35    0.79
  -7   3   2    3.19    0.99
   5  -3  -2   57.11    2.24
  -5  -3   2   54.97    1.99
   5  -3  -2   54.78    2.35
  -5  -3   2   56.91    1.95
   5  -3  -2   57.95    2.26
   5   3  -2   59.13    2.06
   5   3  -2   55.68    2.06
  -5   3   2   56.23    2.31
   5   3  -2   61.11    2.06
   3  -3  -2  102.94    2.81
  -3  -3   2  107.67    2.35
   3  -3  -2  108.61    3.08
   3  -3  -2  107.02    2.87
   3   3  -2  108.12    2.55
   3   3  -2  109.18    2.54
   3   3  -2  106.04    2.59
  -3   3   2  106.48    2.93
   1  -3  -2   -0.28    0.29
   1  -3  -2    0.05    0.24
   1  -3  -2    0.18    0.36
  -1  -3   2    0.16    0.24
   1   3  -2   -0.30    0.24
  -1   3   2   -0.20    0.34
  -1   3   2   -0.35    0.35
   1   3  -2   -0.14    0.24
   1  -3   2    5.72    0.55
  -1  -3  -2    5.34    0.51
  -1   3  -2    5.44    0.53
   1   3   2    4.59    0.38
   1   3   2    5.93    0.52
   3  -3   2    3.94    0.64
   3  -3   2    4.71    0.67
   3  -3   2    4.11    0.67
  -3  -3  -2    3.92    0.58
  -3  -3  -2    3.95    0.52
   3   3   2    2.87    0.54
   3   3   2    2.33    0.53
   3   3   2    3.92    0.55
  -3   3  -2    3.76    0.68
   5  -3   2   15.93    1.33
  -5  -3  -2   14.80    1.14
  -5  -3  -2   13.81    1.22
   5  -3   2   14.41    1.30
  -5  -3  -2   14.27    1.14
   5  -3   2   14.85    1.39
   5   3   2   14.46    1.15
  -5   3  -2   17.06    1.41
   5   3   2   14.84    1.21
  -7  -3  -2  136.72    4.18
   7  -3   2  143.84    4.36
   7   3   2  134.46    4.13
  -7   3  -2  141.69    4.37
   9  -3   2    0.95    1.01
   9   3   2    0.43    0.84
  -9   3  -2    1.19    0.91
 -11   3  -2    1.95    1.22
  11   3   2    0.48    1.05
  12   4  -2   15.98    2.11
 -12   4   2   16.17    2.38
 -10   4   2   24.40    2.45
  10   4  -2   17.82    1.92
  -8  -4   2  166.44    4.92
  -8   4   2  162.41    5.21
   8   4  -2  160.06    4.73
  -6  -4   2    8.48    1.02
   6  -4  -2    8.75    1.28
   6  -4  -2    8.47    1.18
   6   4  -2    8.22    0.90
  -6   4   2    7.66    1.17
   6   4  -2    8.27    1.02
   4  -4  -2   12.45    1.20
   4  -4  -2   11.73    1.07
  -4  -4   2   10.26    0.72
   4  -4  -2   11.40    1.10
   4   4  -2   10.08    0.86
  -4   4   2   10.05    1.09
   4   4  -2   11.26    0.58
   4   4  -2   10.58    0.59
   2  -4  -2   86.22    2.57
   2  -4  -2   85.68    2.27
   2  -4  -2   87.44    2.32
  -2   4   2   94.96    2.50
   2   4  -2   88.10    1.97
   2   4  -2   90.93    1.96
  -2   4   2   86.29    2.46
   0  -4  -2    6.48    0.58
   0  -4   2    6.36    0.47
   0   4  -2    6.17    0.47
   0   4  -2    6.96    0.49
   0   4   2    6.88    0.59
   0   4   2    8.10    0.62
  -2  -4  -2   14.66    0.79
   2  -4   2   13.53    0.78
   2  -4   2   14.52    0.96
  -2   4  -2   13.82    0.94
  -2   4  -2   13.20    0.95
   2   4   2   14.26    0.82
   2   4   2   15.14    0.83
  -4  -4  -2    8.17    0.87
   4  -4   2    9.01    0.98
   4  -4   2    9.03    1.01
   4  -4   2    9.78    1.09
   4   4   2    9.85    0.89
   4   4   2   10.39    0.73
  -4   4  -2    9.00    1.03
   6  -4   2  105.47    3.68
  -6  -4  -2  101.15    3.21
   6  -4   2  105.55    3.55
  -6   4  -2  103.93    3.49
   6   4   2  104.19    3.20
  -8  -4  -2    6.84    1.23
  -8   4  -2    5.62    1.27
   8   4   2    4.85    1.07
  10   4   2   38.29    2.46
 -10   4  -2   37.09    2.94
  12   4   2   30.44    2.79
 -12   4  -2   31.24    3.09
 -11   5   2    0.16    1.28
  11   5  -2   -0.42    0.99
   9   5  -2   20.60    1.87
  -9   5   2   20.58    2.18
  -7  -5   2    4.01    0.94
  -7   5   2    3.82    1.11
   7   5  -2    3.13    0.82
  -5  -5   2    7.88    0.82
   5  -5  -2    8.51    1.14
   5  -5  -2    9.17    1.22
   5   5  -2    8.55    0.90
  -5   5   2   10.65    1.26
   3  -5  -2   13.16    1.15
   3  -5  -2   13.04    1.06
   3   5  -2   12.94    0.64
  -3   5   2   11.45    1.09
   1  -5  -2    0.77    0.32
   1  -5  -2    1.37    0.47
  -1   5   2    0.67    0.46
   1  -5   2    1.03    0.39
  -1  -5  -2    0.89    0.33
   1   5   2    1.53    0.37
  -1   5  -2    0.84    0.39
   1   5   2    1.60    0.39
  -3  -5  -2   29.91    1.20
   3  -5   2   31.51    1.53
   3  -5   2   30.95    1.42
  -3   5  -2   30.98    1.48
   3   5   2   31.25    1.19
   5  -5   2    0.82    0.77
  -5  -5  -2    1.46    0.59
  -5   5  -2    1.58    0.76
   5   5   2    2.12    0.64
  -7  -5  -2   67.13    2.71
   7   5   2   67.30    2.56
  -7   5  -2   65.45    2.89
   9   5   2    4.58    1.11
  -9   5  -2    5.31    1.37
  11   5   2    0.07    0.99
 -11   5  -2    1.06    1.25
 -10   6   2    0.99    1.23
  10   6  -2    0.92    0.97
  -8  -6   2    7.87    1.36
  -8   6   2    8.66    1.48
   8   6  -2    8.82    1.25
  -6  -6   2   60.62    2.24
   6  -6  -2   65.85    2.90
  -6   6   2   63.33    2.83
   6   6  -2   57.60    2.03
   4  -6  -2   58.90    2.36
   4  -6  -2   58.09    2.41
   2  -6  -2    9.52    0.93
   2  -6  -2    9.31    0.87
  -2   6   2    9.84    0.90
   0  -6  -2   89.97    2.16
   2  -6   2   70.07    2.15
   2  -6   2   69.49    2.04
  -2   6  -2   72.75    2.06
   4  -6   2   99.82    3.18
   4   6   2  100.09    2.44
  -4   6  -2   99.81    3.07
   6  -6   2    6.10    1.22
  -6  -6  -2    7.00    1.04
  -6   6  -2    6.33    1.17
   6   6   2    5.50    0.87
  -8  -6  -2   15.92    1.74
  -8   6  -2   19.29    2.00
   8   6   2   20.69    1.71
  10   6   2    4.02    1.22
 -10   6  -2    3.80    1.43
  -7  -7   2    2.05    0.89
  -7   7   2    2.38    1.11
  -5  -7   2   18.07    1.12
   5  -7  -2   21.61    1.87
  -5   7   2   21.07    1.73
   3  -7  -2   26.15    1.55
  -3   7   2   26.69    1.43
   1  -7  -2    1.80    0.53
   3  -7   2    0.92    0.66
  -3   7  -2    0.77    0.59
  -5  -7  -2    7.16    0.92
  -5   7  -2    6.26    1.09
  -7  -7  -2   50.71    2.43
  -7   7  -2   50.93    2.63
  -6  -8   2    1.30    0.78
  -6   8   2    0.13    0.87
   4  -8  -2    4.29    1.09
  -4   8   2    2.73    0.81
   2  -8  -2   22.66    1.38
   0  -8  -2    1.14    0.50
   2  -8   2    4.12    0.78
   4  -8   2    1.73    0.89
  -6  -8  -2   54.54    2.36
  -6   8  -2   55.81    2.56
   3  -9  -2    3.30    0.98
   1  -9  -2    0.26    0.65
   1  -9   2   -0.33    0.55
  -1  -9  -2   -0.03    0.43
   3  -9   2   10.35    1.31
  12   0  -3   42.57    3.42
 -12   0   3   36.35    3.19
  10   0  -3    2.40    1.12
 -10   0   3    1.49    1.17
  10   0  -3    2.04    1.13
   8   0  -3   35.14    2.17
   8   0  -3   37.15    2.34
  -8   0   3   34.84    2.19
  -6   0   3  132.70    3.86
   6   0  -3  126.90    3.84
   6   0  -3  129.72    4.00
  -6   0   3  131.56    3.82
  -4   0   3  264.94    5.92
  -4   0   3  266.99    6.02
   4   0  -3  262.13    6.20
   4   0  -3  267.10    5.95
  -2   0   3  105.58    2.67
  -2   0   3  107.21    2.79
  -2   0   3  102.55    2.61
   2   0  -3  109.43    2.65
   2   0  -3  103.36    2.60
   0   0   3  110.79    2.66
   0   0   3  107.83    2.52
   0   0  -3  105.18    2.65
   0   0   3  112.01    2.54
   0   0  -3  108.24    2.53
   0   0  -3  108.96    2.52
  -2   0  -3  401.45    7.93
  -2   0  -3  397.14    8.35
   2   0   3  399.42    8.36
   2   0   3  395.31    8.19
  -2   0  -3  399.86    8.22
  -4   0  -3    1.34    0.57
  -4   0  -3    2.81    0.64
   4   0   3    1.51    0.56
   4   0   3    2.22    0.63
   4   0   3    2.52    0.57
  -4   0  -3    2.92    0.64
   6   0   3   53.36    2.40
  -6   0  -3   52.05    2.32
   6   0   3   51.81    2.28
  -6   0  -3   55.39    2.45
  -6   0  -3   53.51    2.22
   8   0   3   11.66    1.50
  -8   0  -3    8.66    1.37
  10   0   3   -0.87    0.91
 -10   0  -3    0.01    0.91
  12   0   3   17.51    2.28
 -12   0  -3   13.71    2.12
  13  -1  -3    4.79    1.80
  13   1  -3    1.35    1.41
 -13   1   3    2.05    1.56
  11  -1  -3   58.33    3.27
 -11   1   3   66.83    3.46
  11   1  -3   62.61    3.36
   9  -1  -3    1.42    1.02
   9  -1  -3    1.21    1.01
  -9  -1   3    0.37    0.94
   9   1  -3    1.22    0.92
   9   1  -3    1.59    0.95
  -7  -1   3    4.96    1.04
  -7  -1   3    8.50    1.18
   7  -1  -3    8.24    1.26
   7  -1  -3    8.76    1.28
   7   1  -3    6.26    1.13
   7   1  -3    6.74    1.09
  -7   1   3    7.32    1.24
  -5  -1   3    8.63    0.96
  -5  -1   3    9.80    1.04
   5  -1  -3    8.97    0.99
   5  -1  -3    8.52    1.01
   5  -1  -3    7.41    1.02
  -5   1   3   10.30    1.13
   5   1  -3   11.52    1.16
   5   1  -3    9.71    1.08
  -3  -1   3   15.26    0.95
   3  -1  -3   14.98    0.95
  -3  -1   3   14.64    0.87
   3  -1  -3   15.06    1.07
  -3  -1   3   13.94    0.99
   3  -1  -3   15.63    1.15
  -3   1   3   15.37    1.02
   3   1  -3   14.51    0.97
   3   1  -3   14.86    0.98
  -3   1   3   14.93    1.01
  -1  -1   3   14.84    0.73
   1  -1  -3   14.88    0.85
  -1  -1   3   16.16    0.81
   1  -1  -3   14.84    0.89
   1  -1  -3   14.04    0.80
  -1  -1   3   16.61    0.84
  -1   1   3   16.69    0.92
   1   1  -3   14.25    0.82
  -1   1   3   16.90    0.87
   1   1  -3   15.50    0.79
   1  -1   3  340.35    7.10
  -1  -1  -3  342.64    6.73
   1  -1   3  329.89    6.94
   1  -1   3  340.57    6.97
   1  -1   3  345.19    6.72
  -1  -1  -3  332.25    7.10
   1   1   3  337.73    7.09
  -1   1  -3  340.57    6.74
  -1   1  -3  344.92    7.10
   1   1   3  342.08    6.75
  -3  -1  -3    1.02    0.46
   3  -1   3    1.67    0.53
  -3  -1  -3    2.49    0.58
  -3  -1  -3    1.26    0.53
   3  -1   3    1.84    0.56
   3  -1   3    1.68    0.53
   3   1   3    0.82    0.52
  -3   1  -3    1.02    0.56
  -3   1  -3    2.09    0.56
   3   1   3    1.43    0.50
  -5  -1  -3    6.20    0.91
  -5  -1  -3    6.44    0.95
  -5  -1  -3    6.87    0.88
   5  -1   3    7.69    1.03
   5  -1   3    5.45    0.89
  -5   1  -3    7.22    1.01
   5   1   3    6.42    0.89
   5   1   3    5.93    0.89
  -5   1  -3    8.20    1.02
  -7  -1  -3    1.58    0.77
  -7  -1  -3    0.19    0.62
  -7  -1  -3    0.37    0.77
   7  -1   3    1.29    0.80
   7   1   3    1.21    0.79
  -7   1  -3    1.60    0.79
  -9  -1  -3   18.03    1.85
   9  -1   3   17.69    1.91
   9   1   3   18.00    1.93
  -9   1  -3   20.28    2.03
  11  -1   3    5.81    1.47
 -11   1  -3    5.49    1.48
  11   1   3    4.25    1.28
  13  -1   3    1.30    1.49
  13   1   3    4.84    1.70
 -13   1  -3    5.25    1.85
  12  -2  -3    0.45    1.41
 -12   2   3    0.62    1.39
  12   2  -3    1.14    1.28
  10  -2  -3   17.37    2.03
 -10   2   3   16.06    2.03
  10   2  -3   15.26    1.84
   8  -2  -3    2.09    0.99
   8  -2  -3    1.69    0.93
  -8  -2   3    2.29    0.97
  -8   2   3    4.14    1.05
   8   2  -3    1.49    0.91
   8   2  -3    1.89    0.83
  -6  -2   3   17.71    1.41
   6  -2  -3   18.07    1.62
  -6  -2   3   16.59    1.37
   6  -2  -3   19.36    1.57
   6  -2  -3   17.06    1.52
   6   2  -3   16.42    1.41
   6   2  -3   18.02    1.48
  -6   2   3   16.43    1.54
   4  -2  -3    2.03    0.63
   4  -2  -3    4.54    0.81
  -4  -2   3    3.48    0.62
  -4  -2   3    3.94    0.64
   4  -2  -3    3.01    0.71
  -4   2   3    3.08    0.73
   4   2  -3    3.77    0.69
   4   2  -3    3.49    0.65
  -2  -2   3    1.65    0.36
   2  -2  -3    0.99    0.46
   2  -2  -3    1.12    0.50
  -2  -2   3    1.42    0.46
  -2  -2   3    2.17    0.43
   2  -2  -3    1.56    0.51
  -2   2   3    1.93    0.54
   2   2  -3    0.78    0.41
   2   2  -3    1.22    0.44
  -2   2   3    2.05    0.51
   2   2  -3    0.46    0.37
   0  -2   3   25.01    0.93
   0  -2  -3   24.64    1.07
   0  -2   3   24.80    1.00
   0  -2  -3   25.44    1.03
   0  -2   3   25.18    0.81
   0  -2   3   24.20    0.80
   0   2  -3   26.60    1.00
   0   2   3   26.45    1.05
   0   2   3   27.10    1.07
   0   2   3   26.69    1.07
   0   2  -3   24.91    0.97
   0   2  -3   22.09    0.93
  -2  -2  -3  203.96    4.68
   2  -2   3  208.21    4.58
   2  -2   3  209.70    4.48
  -2  -2  -3  204.80    4.37
   2  -2   3  209.66    4.76
  -2   2  -3  203.28    4.72
   2   2   3  201.17    4.61
  -2   2  -3  201.63    4.50
   2   2   3  203.58    4.45
  -4  -2  -3  719.02   14.59
  -4  -2  -3  716.73   13.96
   4  -2   3  713.42   14.14
   4  -2   3  736.06   14.99
  -4  -2  -3  705.66   14.77
   4  -2   3  738.38   14.81
   4   2   3  724.85   14.07
  -4   2  -3  693.27   14.17
   4   2   3  732.16   14.71
  -4   2  -3  706.16   14.89
   6  -2   3   53.82    2.35
  -6  -2  -3   57.75    2.27
  -6  -2  -3   51.26    2.31
  -6  -2  -3   53.16    2.24
   6  -2   3   53.09    2.32
   6  -2   3   53.49    2.47
  -6   2  -3   52.26    2.32
   6   2   3   50.85    2.23
   8  -2   3   18.40    1.82
  -8  -2  -3   20.05    1.81
   8   2   3   15.56    1.67
  -8   2  -3   16.53    1.76
  10  -2   3   51.55    2.98
  10   2   3   55.42    3.00
 -10   2  -3   61.59    3.27
  12  -2   3   20.11    2.47
 -12   2  -3   21.59    2.54
  12   2   3   20.04    2.38
  11   3  -3   42.66    2.79
 -11   3   3   42.14    3.31
   9  -3  -3   -0.74    0.93
   9   3  -3    2.23    1.03
   7  -3  -3    4.56    1.07
  -7  -3   3    3.57    0.93
   7  -3  -3    3.79    1.06
   7   3  -3    2.48    0.85
  -7   3   3    3.99    1.04
   5  -3  -3   12.00    1.21
   5  -3  -3   10.23    1.16
   5  -3  -3    9.33    1.20
  -5  -3   3   11.09    1.00
  -5   3   3    8.19    1.07
   5   3  -3   11.73    1.04
   5   3  -3   11.07    1.08
   5   3  -3   12.62    1.08
  -3  -3   3   10.01    0.68
   3  -3  -3   10.94    1.06
   3  -3  -3    9.70    0.92
  -3  -3   3   10.66    0.73
  -3  -3   3    9.27    0.78
   3  -3  -3   11.71    1.01
  -3   3   3    9.27    1.02
   3   3  -3   11.00    0.85
   3   3  -3    9.74    0.72
   3   3  -3   10.38    0.84
   1  -3  -3    0.91    0.42
   1  -3  -3    2.02    0.49
   1  -3  -3    1.38    0.39
  -1  -3   3    1.04    0.34
   1   3  -3    2.19    0.41
  -1   3   3    2.26    0.46
  -1   3   3    1.09    0.45
   1   3  -3    0.83    0.29
  -1   3   3    1.72    0.49
   1  -3   3   51.75    1.65
  -1  -3  -3   51.70    1.66
   1  -3   3   51.83    1.42
  -1  -3  -3   53.02    1.51
   1  -3   3   54.50    1.53
   1  -3   3   52.34    1.41
  -1   3  -3   53.44    1.57
   1   3   3   55.89    1.63
  -1   3  -3   58.95    1.65
  -1   3  -3   54.67    1.64
   1   3   3   53.89    1.58
   1   3   3   52.79    1.61
   3  -3   3    6.54    0.78
  -3  -3  -3    7.26    0.71
  -3  -3  -3    5.91    0.74
   3  -3   3    6.25    0.76
   3  -3   3    6.66    0.85
  -3   3  -3    5.60    0.77
   3   3   3    5.81    0.68
   3   3   3    6.50    0.75
   3   3   3    5.86    0.74
  -5  -3  -3   20.95    1.32
   5  -3   3   22.62    1.55
   5  -3   3   20.51    1.54
  -5  -3  -3   23.80    1.38
  -5  -3  -3   19.91    1.35
   5  -3   3   19.01    1.56
   5   3   3   22.30    1.39
  -5   3  -3   21.49    1.62
   5   3   3   20.45    1.29
  -7  -3  -3    2.66    0.91
   7  -3   3    4.19    1.05
   7   3   3    2.90    0.89
  -7   3  -3    3.16    0.98
   9  -3   3   17.45    1.91
   9   3   3   16.37    1.78
  -9   3  -3   19.08    2.04
 -11   3  -3    2.79    1.31
  11   3   3    1.17    1.11
  12   4  -3   32.83    2.80
 -12   4   3   30.96    3.15
 -10   4   3    6.09    1.58
  10   4  -3    2.26    1.10
  -8  -4   3   38.50    2.21
   8   4  -3   34.18    2.08
  -8   4   3   40.71    2.47
   6  -4  -3   73.37    2.89
  -6  -4   3   70.43    2.52
   6  -4  -3   76.24    3.12
  -6   4   3   66.39    2.84
   6   4  -3   70.71    2.50
   4  -4  -3  121.97    3.73
   4  -4  -3  122.48    3.52
   4  -4  -3  121.25    3.40
  -4  -4   3  117.62    2.96
  -4   4   3  116.62    3.51
   4   4  -3  123.04    2.83
   4   4  -3  121.19    3.07
   2  -4  -3   66.24    2.02
  -2  -4   3   63.56    1.76
   2  -4  -3   64.48    1.98
   2  -4  -3   63.34    2.17
   2   4  -3   68.68    1.74
   2   4  -3   65.75    1.73
  -2   4   3   66.54    2.16
   0  -4   3   47.93    1.43
   0  -4  -3   47.44    1.60
   0   4  -3   46.77    1.40
   0   4   3   45.87    1.52
   0   4  -3   48.43    1.39
   2  -4   3  113.37    2.85
   2  -4   3  113.26    2.85
   2  -4   3  116.25    3.13
  -2  -4  -3  109.07    2.92
   2   4   3  117.56    2.61
  -2   4  -3  123.48    3.03
   2   4   3  114.50    2.81
  -2   4  -3  111.26    2.94
  -4  -4  -3    3.38    0.69
   4  -4   3    2.27    0.76
   4  -4   3    1.41    0.67
   4   4   3    1.86    0.63
   4   4   3    1.59    0.50
  -4   4  -3    1.87    0.71
   6  -4   3   20.41    1.74
   6  -4   3   18.88    1.74
  -6  -4  -3   18.08    1.52
  -6  -4  -3   20.15    1.43
  -6   4  -3   16.02    1.57
   6   4   3   18.67    1.49
   8   4   3    7.73    1.26
  -8   4  -3    8.72    1.45
  10   4   3    0.63    0.96
 -10   4  -3    0.58    1.12
 -12   4  -3   11.41    2.16
  12   4   3    9.95    1.76
 -11   5   3   45.94    3.65
  11   5  -3   44.58    2.77
  -9   5   3    0.18    1.01
   9   5  -3    0.54    0.88
  -7  -5   3    6.97    1.11
  -7   5   3    4.78    1.15
   7   5  -3    4.56    0.92
  -5  -5   3   -0.06    0.52
   5  -5  -3   -0.10    0.69
   5  -5  -3    0.07    0.70
   5   5  -3    0.29    0.52
  -5   5   3    0.64    0.74
   3  -5  -3    1.94    0.68
   3  -5  -3    1.59    0.65
  -3   5   3    3.07    0.73
   3   5  -3    2.64    0.46
   1  -5  -3   19.82    1.11
   1  -5  -3   19.07    0.97
  -1   5   3   20.47    1.16
   1  -5   3  130.90    3.19
  -1  -5  -3  131.68    3.18
  -1   5  -3  128.35    3.01
   1   5   3  131.11    3.03
  -3  -5  -3    6.91    0.76
   3  -5   3    7.02    0.86
  -3   5  -3    6.20    0.85
   3   5   3    6.36    0.73
   5  -5   3    2.42    0.83
  -5  -5  -3    0.55    0.61
  -5  -5  -3    1.48    0.64
  -5   5  -3   -0.12    0.67
   5   5   3    1.91    0.69
  -7  -5  -3    0.63    0.87
  -7   5  -3    2.11    0.96
   7   5   3    1.46    0.77
   9   5   3    7.44    1.34
  -9   5  -3    7.55    1.54
  11   5   3    1.94    1.20
 -11   5  -3    1.57    1.36
 -10   6   3   19.13    2.40
  10   6  -3   19.03    1.92
  -8  -6   3    4.06    1.14
  -8   6   3    4.04    1.30
   8   6  -3    2.73    0.93
  -6  -6   3    5.96    0.93
   6   6  -3    6.35    0.88
  -4  -6   3    0.69    0.41
   4  -6  -3    1.11    0.73
   4  -6  -3    0.95    0.72
  -4   6   3    0.95    0.77
   2  -6  -3    2.97    0.70
   2  -6  -3    2.90    0.66
  -2   6   3    1.90    0.65
   0  -6  -3   18.17    0.95
   0   6   3   15.04    0.89
   2  -6   3   22.74    1.17
  -2   6  -3   22.78    1.18
   2   6   3   21.66    0.93
   4  -6   3  141.00    4.11
   4   6   3  140.30    3.36
  -4   6  -3  141.92    3.93
  -6  -6  -3   23.79    1.59
   6  -6   3   22.81    1.95
   6   6   3   20.98    1.39
  -6   6  -3   20.75    1.82
   8   6   3    9.44    1.33
  -8   6  -3   12.90    1.68
 -10   6  -3   27.05    2.63
  10   6   3   32.38    2.48
  -7  -7   3    4.72    1.04
  -7   7   3    6.67    1.40
  -5  -7   3    0.81    0.60
   5  -7  -3    0.57    0.90
  -5   7   3    0.56    0.88
   3  -7  -3    3.47    0.84
   1  -7  -3    3.07    0.66
   1  -7   3    9.15    0.73
   1  -7   3    8.10    0.70
   3  -7   3    3.10    0.80
  -3   7  -3    2.45    0.69
   5  -7   3   10.66    1.39
  -5  -7  -3    7.65    1.01
  -5   7  -3    9.31    1.26
  -7  -7  -3    2.01    1.03
  -7   7  -3    1.65    1.01
  -6  -8   3   15.66    1.40
  -6   8   3   19.85    1.90
   4  -8  -3   32.68    2.06
  -4   8   3   32.08    1.82
   2  -8  -3   33.65    1.76
   0  -8  -3   13.29    1.06
   2  -8   3   13.86    1.20
   4  -8   3    0.39    0.81
  -6  -8  -3    4.49    1.05
  -6   8  -3    3.04    1.08
   3  -9  -3    1.22    0.93
   1  -9  -3    4.34    0.89
   1  -9   3   29.67    1.51
  -1  -9  -3   28.44    1.48
  12   0  -4   14.25    2.13
 -10   0   4   18.87    2.09
  10   0  -4   19.72    2.10
  10   0  -4   18.50    2.15
   8   0  -4    3.07    1.07
   8   0  -4    3.30    1.01
  -8   0   4    2.53    1.02
   6   0  -4   11.23    1.30
   6   0  -4   10.83    1.31
  -6   0   4    8.91    1.15
  -6   0   4   11.01    1.18
  -4   0   4  212.02    5.10
  -4   0   4  212.78    5.12
  -4   0   4  219.47    5.35
   4   0  -4  212.16    5.34
  -2   0   4  502.47    9.89
  -2   0   4  497.59   10.23
   2   0  -4  498.04   10.18
   0   0   4    5.31    0.61
   0   0  -4    4.69    0.58
   0   0  -4    5.30    0.68
   0   0   4    5.16    0.66
   0   0   4    4.19    0.63
   0   0  -4    5.08    0.67
  -2   0  -4    1.04    0.50
   2   0   4    1.22    0.54
  -2   0  -4    0.87    0.52
  -2   0  -4    1.15    0.47
   2   0   4    1.23    0.49
   4   0   4  432.58    9.21
  -4   0  -4  447.36    9.27
   4   0   4  452.38    9.82
  -4   0  -4  447.33    9.50
  -4   0  -4  436.52    9.75
   4   0   4  444.87    9.45
   6   0   4   32.81    1.92
  -6   0  -4   26.59    1.66
  -6   0  -4   27.55    1.83
  -6   0  -4   28.87    1.81
  -8   0  -4    8.35    1.31
   8   0   4    9.07    1.38
 -10   0  -4    1.54    1.10
  10   0   4    0.72    0.99
 -12   0  -4   31.02    3.01
  12   0   4   29.02    2.93
  13  -1  -4    8.86    2.06
 -13   1   4    8.41    2.06
  13   1  -4    8.22    1.93
  11  -1  -4    0.10    1.03
 -11   1   4    0.12    1.19
  11   1  -4    0.26    1.11
   9  -1  -4    8.39    1.53
   9  -1  -4    9.79    1.54
   9   1  -4    8.95    1.43
  -9   1   4    9.54    1.50
   9   1  -4    7.90    1.38
   7  -1  -4   19.75    1.83
   7  -1  -4   22.98    1.92
  -7  -1   4   21.50    1.72
  -7  -1   4   19.98    1.74
   7   1  -4   22.28    1.85
   7   1  -4   17.90    1.69
  -7   1   4   18.71    1.74
  -5  -1   4    3.30    0.74
   5  -1  -4    3.32    0.75
   5  -1  -4    2.88    0.76
  -5  -1   4    3.46    0.75
   5  -1  -4    2.54    0.78
  -5   1   4    2.92    0.84
   5   1  -4    2.85    0.79
   5   1  -4    2.94    0.81
  -3  -1   4   53.23    1.81
  -3  -1   4   55.51    1.98
   3  -1  -4   55.22    2.04
  -3  -1   4   57.02    1.91
  -3   1   4   57.72    2.05
  -3   1   4   58.80    2.00
   3   1  -4   58.45    1.95
   3   1  -4   53.19    1.93
   1  -1  -4  219.61    4.99
  -1  -1   4  211.66    4.85
   1  -1  -4  215.21    4.68
  -1  -1   4  212.31    4.71
   1  -1  -4  222.20    4.80
  -1  -1   4  220.52    4.63
   1   1  -4  214.97    4.64
   1   1  -4  208.37    4.83
  -1   1   4  213.25    4.71
   1  -1   4   57.74    1.86
  -1  -1  -4   56.35    1.75
  -1  -1  -4   54.12    1.84
   1  -1   4   55.55    1.72
   1  -1   4   58.29    1.74
   1  -1   4   56.32    1.72
   1   1   4   56.02    1.83
  -1   1  -4   55.03    1.84
   1   1   4   56.85    1.76
  -1   1  -4   57.28    1.78
  -3  -1  -4   86.68    2.54
   3  -1   4   94.81    2.83
  -3  -1  -4   85.40    2.53
  -3  -1  -4   85.35    2.69
   3  -1   4   91.38    2.64
   3  -1   4   92.37    2.64
   3   1   4   88.92    2.70
   3   1   4   92.96    2.64
  -3   1  -4   88.25    2.75
  -3   1  -4   90.94    2.66
  -5  -1  -4    6.31    0.93
   5  -1   4    8.04    1.09
  -5  -1  -4    6.73    0.95
   5  -1   4    8.67    1.10
  -5  -1  -4    7.62    1.04
   5   1   4    8.64    1.05
  -5   1  -4    6.98    1.03
  -5   1  -4    6.80    1.03
   5   1   4    6.67    0.98
  -7  -1  -4   26.52    1.99
   7  -1   4   28.40    2.12
  -7  -1  -4   26.43    2.08
   7   1   4   29.36    1.94
  -7   1  -4   29.02    2.18
  -7   1  -4   28.97    2.22
   9  -1   4    2.44    1.01
  -9  -1  -4    4.56    1.20
  -9   1  -4    3.88    1.21
   9   1   4    3.95    1.20
  11  -1   4   22.21    2.40
 -11   1  -4   27.67    2.67
  11   1   4   26.44    2.64
  13  -1   4   20.05    2.68
  13   1   4   21.48    2.71
 -13   1  -4   29.78    3.12
  12  -2  -4   29.52    2.98
  12   2  -4   26.04    2.69
 -12   2   4   26.37    2.86
  10  -2  -4    8.54    1.54
  10   2  -4    8.50    1.51
   8  -2  -4   75.79    3.25
   8  -2  -4   70.84    3.36
   8   2  -4   78.65    3.24
   8   2  -4   73.62    3.09
  -8   2   4   77.85    3.26
  -6  -2   4  138.98    4.01
  -6  -2   4  137.15    3.89
   6  -2  -4  136.80    4.40
   6  -2  -4  141.74    4.20
   6   2  -4  137.20    4.07
  -6   2   4  137.67    4.15
   6   2  -4  136.18    3.97
   4  -2  -4  121.78    3.39
   4  -2  -4  113.70    3.31
  -4  -2   4  110.30    3.09
  -4  -2   4  112.09    3.12
   4  -2  -4  113.87    3.54
  -4  -2   4  115.87    3.31
   4   2  -4  112.95    3.24
   4   2  -4  112.19    3.15
  -4   2   4  120.31    3.42
  -2  -2   4   33.97    1.36
   2  -2  -4   35.14    1.43
  -2  -2   4   36.14    1.26
   2  -2  -4   34.16    1.55
   2  -2  -4   35.57    1.50
  -2  -2   4   35.31    1.34
  -2   2   4   32.55    1.43
   2   2  -4   32.93    1.32
   2   2  -4   35.12    1.34
  -2   2   4   35.00    1.48
   0  -2  -4    6.13    0.70
   0  -2   4    6.50    0.59
   0  -2   4    6.42    0.59
   0  -2  -4    6.14    0.63
   0  -2   4    6.83    0.66
   0  -2  -4    6.32    0.69
   0  -2   4    6.87    0.70
   0   2   4    7.23    0.74
   0   2  -4    6.83    0.68
   0   2  -4    7.38    0.69
   0   2   4    7.80    0.77
   2  -2   4   26.48    1.26
  -2  -2  -4   29.18    1.24
   2  -2   4   24.66    1.21
  -2  -2  -4   26.74    1.30
   2  -2   4   28.16    1.34
   2   2   4   23.49    1.20
   2   2   4   27.57    1.27
  -2   2  -4   26.16    1.27
  -2   2  -4   31.06    1.32
  -4  -2  -4    7.03    0.86
  -4  -2  -4    8.12    0.92
  -4  -2  -4    7.68    0.95
   4  -2   4    7.44    0.94
   4  -2   4    6.92    1.01
   4  -2   4    6.29    0.91
  -4   2  -4    6.07    0.89
   4   2   4    5.36    0.80
  -4   2  -4    4.73    0.87
   4   2   4    6.89    0.89
  -6  -2  -4   59.81    2.56
   6  -2   4   55.32    2.60
   6  -2   4   61.00    2.58
  -6  -2  -4   57.12    2.40
   6  -2   4   60.08    2.57
  -6  -2  -4   60.17    2.44
   6   2   4   55.34    2.40
  -6   2  -4   62.20    2.71
  -6   2  -4   56.69    2.49
  -8  -2  -4   19.38    1.85
   8  -2   4   20.12    1.95
  -8  -2  -4   19.75    1.83
  -8   2  -4   17.38    1.89
   8   2   4   15.96    1.74
  10  -2   4   61.50    3.29
 -10   2  -4   65.81    3.43
  10   2   4   58.17    3.16
  12  -2   4   14.18    2.24
  12   2   4    8.87    1.81
 -12   2  -4   11.23    2.12
 -11   3   4    4.44    1.51
  11   3  -4    1.18    1.11
   9  -3  -4    2.28    1.18
  -9   3   4    3.64    1.22
   9   3  -4    3.12    1.08
   7  -3  -4   18.85    1.80
  -7  -3   4   15.43    1.51
   7  -3  -4   17.26    1.81
   7   3  -4   12.84    1.43
  -7   3   4   16.66    1.72
   5  -3  -4    7.34    1.06
  -5  -3   4    7.08    0.89
   5  -3  -4    7.96    1.06
   5  -3  -4    8.59    1.23
  -5  -3   4    6.81    0.93
  -5   3   4    7.01    1.06
   5   3  -4    7.68    0.94
   5   3  -4    7.88    0.97
  -3  -3   4    0.55    0.43
   3  -3  -4    0.26    0.53
  -3  -3   4    0.03    0.41
   3  -3  -4    1.51    0.64
  -3  -3   4    0.26    0.43
   3  -3  -4    0.47    0.57
  -3   3   4    0.20    0.56
   3   3  -4    0.51    0.42
   3   3  -4    1.37    0.51
   3   3  -4    0.51    0.53
  -1  -3   4   59.01    1.59
   1  -3  -4   54.89    1.79
  -1  -3   4   55.14    1.50
  -1  -3   4   54.80    1.49
   1  -3  -4   56.39    1.84
   1  -3  -4   53.56    1.93
  -1  -3   4   58.44    1.76
   1   3  -4   55.27    1.69
  -1   3   4   54.94    1.86
  -1   3   4   59.71    1.91
   1   3  -4   58.82    1.65
   1   3  -4   63.05    1.78
  -1  -3  -4   24.53    1.12
   1  -3   4   26.25    1.10
   1  -3   4   24.53    1.08
   1  -3   4   23.27    1.05
   1  -3   4   26.81    1.23
  -1  -3  -4   25.14    1.23
   1   3   4   26.94    1.23
   1   3   4   25.37    1.18
  -1   3  -4   23.97    1.19
   1   3   4   26.14    1.25
  -1   3  -4   26.90    1.16
  -1   3  -4   29.20    1.28
   3  -3   4   16.71    1.20
   3  -3   4   19.44    1.25
   3  -3   4   20.05    1.29
  -3  -3  -4   18.63    1.15
  -3  -3  -4   18.09    1.10
  -3   3  -4   19.19    1.23
  -3   3  -4   17.00    1.27
   3   3   4   22.04    1.27
   3   3   4   20.10    1.14
  -5  -3  -4    3.39    0.79
  -5  -3  -4    3.45    0.75
   5  -3   4    3.40    0.85
   5  -3   4    3.44    0.91
  -5  -3  -4    2.51    0.75
   5  -3   4    3.28    0.89
  -5   3  -4    2.54    0.82
   5   3   4    4.27    0.86
  -7  -3  -4   23.64    1.92
  -7  -3  -4   22.72    1.82
   7  -3   4   22.04    1.93
   7   3   4   21.61    1.80
  -7   3  -4   19.86    1.81
   9  -3   4    0.82    1.00
  -9   3  -4    0.99    0.96
   9   3   4    0.37    0.88
 -11   3  -4    9.81    1.80
  11   3   4    6.89    1.55
  12   4  -4    6.65    1.61
 -12   4   4    6.61    1.79
  10   4  -4   11.54    1.64
 -10   4   4   16.97    2.24
  -8  -4   4    1.65    0.95
   8   4  -4    2.22    0.91
  -8   4   4    2.31    1.07
   6  -4  -4    9.59    1.44
  -6  -4   4    9.89    1.14
   6   4  -4   10.32    1.17
  -6   4   4    9.31    1.31
   4  -4  -4   69.57    2.53
  -4  -4   4   66.45    2.13
   4  -4  -4   68.42    2.58
   4  -4  -4   68.15    2.67
   4   4  -4   73.03    2.25
   4   4  -4   70.14    2.00
  -4   4   4   71.29    2.63
   4   4  -4   69.62    1.98
  -2  -4   4  266.08    5.87
   2  -4  -4  266.79    6.11
   2  -4  -4  268.27    6.38
   2  -4  -4  271.20    5.87
  -2  -4   4  262.59    5.46
  -2  -4   4  268.62    5.48
  -2   4   4  268.97    6.05
   2   4  -4  286.55    5.62
   2   4  -4  277.74    5.62
   0  -4   4   13.52    0.67
   0  -4   4   15.63    0.69
   0  -4  -4   15.10    1.02
   0  -4   4   17.75    0.93
   0   4   4   14.85    0.98
   0   4   4   14.99    0.87
   0   4  -4   16.00    0.86
   0   4  -4   14.75    0.93
   0   4   4   16.70    1.12
   2  -4   4   27.43    1.36
   2  -4   4   24.74    1.19
   2  -4   4   26.29    1.20
   2  -4   4   27.28    1.26
  -2  -4  -4   25.06    1.25
   2   4   4   26.73    1.14
   2   4   4   24.43    1.23
  -2   4  -4   25.29    1.33
   4  -4   4  188.63    4.91
  -4  -4  -4  181.86    4.78
   4  -4   4  196.43    5.11
  -4   4  -4  188.92    4.81
   4   4   4  185.90    4.58
   4   4   4  187.81    4.53
  -6  -4  -4   18.59    1.57
   6  -4   4   20.63    1.86
  -6  -4  -4   20.55    1.67
   6  -4   4   22.84    1.90
  -6   4  -4   18.91    1.70
   6   4   4   17.46    1.53
   8   4   4    9.87    1.38
  -8   4  -4    7.12    1.36
  10   4   4    0.70    1.01
 -10   4  -4    1.07    1.04
 -11   5   4   -0.83    1.13
  11   5  -4    0.59    1.04
   9   5  -4    8.80    1.38
  -7  -5   4    3.21    0.93
  -7   5   4    1.62    0.97
   7   5  -4    1.99    0.83
   5  -5  -4    6.15    1.12
  -5  -5   4    7.94    0.92
   5  -5  -4    8.79    1.24
   5   5  -4    8.28    0.92
  -5   5   4    9.23    1.26
  -3  -5   4   16.70    0.80
   3  -5  -4   18.13    1.28
   3  -5  -4   18.53    1.45
   3   5  -4   18.61    0.99
  -3   5   4   19.06    1.46
   1  -5  -4  109.74    3.19
  -1  -5   4  111.00    2.75
   1  -5  -4  116.13    3.05
   1   5  -4  116.68    2.64
  -1   5   4  115.61    3.10
   1  -5   4   24.49    1.08
  -1  -5  -4   24.77    1.24
   1  -5   4   27.49    1.10
   1  -5   4   25.76    1.23
   1   5   4   26.71    1.25
  -1   5  -4   29.14    1.24
   3  -5   4   40.76    1.72
  -3  -5  -4   37.71    1.60
   3   5   4   35.99    1.52
  -3   5  -4   37.40    1.74
   5  -5   4    7.26    1.14
  -5  -5  -4    5.39    0.91
  -5  -5  -4    6.12    0.97
  -5   5  -4    5.01    1.03
   5   5   4    6.31    0.92
  -7  -5  -4    9.75    1.35
   7   5   4   11.24    1.34
  -7   5  -4    8.29    1.37
  -9   5  -4    4.31    1.33
   9   5   4    4.76    1.24
  11   5   4   18.78    2.19
 -11   5  -4   18.18    2.37
 -10   6   4    8.34    1.84
  10   6  -4    6.12    1.34
  -8  -6   4   44.12    2.46
  -8   6   4   49.22    2.87
   8   6  -4   46.99    2.24
  -6  -6   4   45.77    2.07
  -6   6   4   48.16    2.49
   6   6  -4   44.26    1.85
   4  -6  -4   39.72    2.07
  -4  -6   4   38.37    1.42
   4  -6  -4   35.23    2.00
   4   6  -4   36.79    1.29
  -4   6   4   36.72    2.00
   2  -6  -4    6.44    0.93
   2  -6  -4    7.67    0.98
  -2   6   4    6.74    0.95
   0  -6  -4   19.90    1.11
   0  -6  -4   18.45    1.11
   0   6   4   20.05    1.15
   0   6  -4   20.53    0.88
  -2  -6  -4    7.57    0.81
   2  -6   4    8.14    0.90
  -2   6  -4   10.82    0.97
   2   6   4    9.13    0.83
   4  -6   4    1.35    0.77
  -4   6  -4    1.20    0.72
   4   6   4    1.57    0.60
  -6  -6  -4   19.64    1.65
  -6   6  -4   24.44    2.00
   6   6   4   23.16    1.50
   8   6   4   15.25    1.62
  -8   6  -4   15.63    1.91
  -7  -7   4    5.19    1.11
  -7   7   4    4.26    1.32
  -5  -7   4    6.85    0.92
   5  -7  -4    5.70    1.23
   3  -7  -4    1.69    0.81
  -3   7   4    1.97    0.76
   1  -7  -4   12.75    1.14
  -1   7   4   14.20    1.07
   1  -7   4    5.28    0.73
   1  -7   4    6.09    0.74
   3  -7   4    2.84    0.80
  -3   7  -4    3.60    0.78
   5  -7   4    2.61    1.02
  -5  -7  -4    0.98    0.76
  -5   7  -4    1.02    0.79
  -7  -7  -4    8.85    1.42
  -7   7  -4   10.13    1.56
   7   7   4    8.05    1.09
  -6  -8   4    5.16    1.01
  -6   8   4    3.79    1.19
  -4  -8   4   10.35    0.91
   4  -8  -4   12.28    1.55
  -4   8   4   13.90    1.40
   2  -8  -4   81.07    2.91
   0  -8   4   17.39    1.00
   0  -8   4   16.77    0.98
   0  -8  -4   17.38    1.32
   2  -8   4   26.95    1.58
   4  -8   4   45.13    2.37
  -6  -8  -4   11.21    1.41
  -6   8  -4   12.52    1.51
   1  -9  -4   25.46    1.69
   1  -9   4    4.72    0.92
  -1  -9  -4    5.59    0.98
  12   0  -5   32.30    3.09
 -10   0   5   42.76    2.72
  10   0  -5   33.65    2.72
  -8   0   5    3.64    1.10
   8   0  -5    3.80    1.17
   8   0  -5    4.17    1.17
  -6   0   5   44.21    2.24
  -6   0   5   44.47    2.11
   6   0  -5   44.15    2.21
   6   0  -5   41.57    2.10
   4   0  -5    6.71    0.95
  -4   0   5    7.32    0.99
  -4   0   5    6.99    0.96
  -4   0   5    7.46    0.88
   4   0  -5    5.31    0.90
   2   0  -5  465.85    9.55
   2   0  -5  479.26    9.85
   2   0  -5  464.79   10.07
  -2   0   5  479.98    9.60
  -2   0   5  475.51   10.07
  -2   0   5  476.33    9.88
   0   0  -5   23.57    1.19
   0   0  -5   22.61    1.12
   0   0   5   24.34    1.23
   0   0   5   25.34    1.28
   0   0  -5   23.70    1.22
   0   0   5   21.80    1.10
  -2   0  -5   46.29    1.66
  -2   0  -5   42.75    1.77
   2   0   5   45.76    1.81
  -2   0  -5   44.14    1.66
   2   0   5   44.96    1.74
  -2   0  -5   43.03    1.70
  -4   0  -5  196.86    4.89
   4   0   5  192.20    4.86
   4   0   5  202.40    4.86
   4   0   5  188.18    5.10
  -4   0  -5  192.76    4.86
  -6   0  -5  176.78    4.89
   6   0   5  171.09    4.81
  -6   0  -5  175.98    5.17
   8   0   5   85.25    3.47
  -8   0  -5   92.96    3.83
  -8   0  -5   91.56    3.57
 -10   0  -5   -0.01    1.07
  10   0   5    1.64    1.05
  12   0   5   14.76    2.22
 -12   0  -5   12.04    2.13
  13  -1  -5    0.22    1.36
 -13   1   5    2.34    1.51
  13   1  -5    1.35    1.38
  11  -1  -5   15.78    2.13
  11   1  -5   15.93    2.06
  -9  -1   5    3.63    1.18
   9  -1  -5    2.53    1.11
   9  -1  -5    1.66    1.11
  -9   1   5    5.40    1.25
   9   1  -5    2.74    1.14
   9   1  -5    0.54    0.89
   7  -1  -5   78.83    3.19
   7  -1  -5   89.95    3.56
  -7  -1   5   83.38    3.07
  -7   1   5   90.15    3.34
   7   1  -5   80.16    3.16
   7   1  -5   81.24    3.24
   5  -1  -5   44.79    1.99
  -5  -1   5   43.46    1.94
   5  -1  -5   42.74    2.11
  -5  -1   5   44.51    2.07
   5  -1  -5   46.15    2.18
  -5  -1   5   46.66    2.06
   5   1  -5   41.37    1.97
  -5   1   5   41.49    2.06
  -5   1   5   47.18    2.28
   5   1  -5   46.04    2.13
   3  -1  -5    3.40    0.72
  -3  -1   5    3.41    0.68
  -3  -1   5    3.48    0.62
   3  -1  -5    3.72    0.75
  -3  -1   5    3.03    0.67
   3   1  -5    3.59    0.68
  -3   1   5    4.02    0.72
   3   1  -5    2.90    0.63
  -3   1   5    2.89    0.69
  -1  -1   5   46.89    1.66
   1  -1  -5   44.83    1.75
  -1  -1   5   46.47    1.74
   1  -1  -5   48.30    1.72
  -1  -1   5   46.42    1.60
   1  -1  -5   46.48    1.65
  -1   1   5   43.65    1.70
   1   1  -5   45.77    1.70
  -1   1   5   46.97    1.77
   1   1  -5   47.98    1.70
   1  -1   5   50.60    1.71
   1  -1   5   47.95    1.72
   1  -1   5   52.47    1.88
  -1  -1  -5   47.97    1.84
  -1  -1  -5   50.07    1.72
  -1  -1  -5   52.22    1.82
  -1   1  -5   47.43    1.76
   1   1   5   46.12    1.73
   1   1   5   47.45    1.82
  -1   1  -5   48.13    1.79
   3  -1   5   35.58    1.65
   3  -1   5   35.11    1.67
   3  -1   5   34.71    1.58
  -3  -1  -5   33.43    1.65
  -3  -1  -5   32.83    1.51
  -3  -1  -5   30.60    1.51
  -3   1  -5   34.71    1.61
  -3   1  -5   33.28    1.63
   3   1   5   34.98    1.64
   3   1   5   36.84    1.66
  -5  -1  -5    3.00    0.80
   5  -1   5    2.28    0.78
  -5  -1  -5    1.79    0.76
   5  -1   5    1.14    0.44
   5  -1   5    1.60    0.81
  -5  -1  -5    1.51    0.70
  -5   1  -5    2.00    0.77
  -5   1  -5    2.52    0.80
   5   1   5    1.55    0.68
   5   1   5    2.31    0.82
  -7  -1  -5    2.87    0.98
   7  -1   5    3.05    0.97
  -7  -1  -5    3.65    1.00
  -7   1  -5    1.39    0.89
  -7   1  -5    3.62    0.98
   7   1   5    1.82    0.84
   9  -1   5    1.50    1.08
  -9  -1  -5    2.19    1.10
  -9   1  -5    4.21    1.25
   9   1   5    1.93    1.05
  11  -1   5   19.27    2.35
  11   1   5   21.98    2.46
 -11   1  -5   28.51    2.84
  12  -2  -5   17.64    2.43
  12   2  -5   15.01    2.19
 -12   2   5   21.19    2.71
  10  -2  -5   13.10    1.93
  10   2  -5   12.91    1.74
 -10   2   5   12.69    1.89
   8  -2  -5   69.70    3.40
   8  -2  -5   69.54    3.18
   8   2  -5   72.33    3.07
  -8   2   5   67.45    3.09
   8   2  -5   66.22    2.97
   6  -2  -5   10.98    1.40
  -6  -2   5   13.53    1.31
  -6  -2   5   11.59    1.29
   6  -2  -5   13.34    1.42
   6   2  -5    9.83    1.24
   6   2  -5   10.09    1.24
  -6   2   5   10.01    1.37
  -4  -2   5  536.30   11.34
  -4  -2   5  533.93   10.86
   4  -2  -5  542.44   11.18
  -4  -2   5  540.49   11.48
   4  -2  -5  540.48   11.52
   4  -2  -5  527.05   11.78
   4   2  -5  529.26   10.96
  -4   2   5  530.66   11.19
   4   2  -5  530.11   11.42
  -4   2   5  553.82   11.75
   2  -2  -5   95.04    2.74
  -2  -2   5   96.53    2.56
  -2  -2   5   94.38    2.74
   2  -2  -5   95.00    2.73
  -2  -2   5   91.24    2.53
   2  -2  -5   96.07    2.94
   2   2  -5   87.78    2.63
  -2   2   5   95.23    2.78
  -2   2   5   93.45    2.87
   2   2  -5   92.36    2.61
   0  -2   5  193.16    4.52
   0  -2   5  189.61    4.23
   0  -2  -5  184.22    4.58
   0  -2  -5  188.19    4.31
   0  -2   5  183.53    4.27
   0  -2   5  187.66    4.30
   0  -2  -5  186.01    4.37
   0   2   5  187.76    4.54
   0   2   5  186.48    4.35
   0   2  -5  180.08    4.41
   0   2  -5  181.68    4.27
  -2  -2  -5   79.31    2.44
   2  -2   5   88.05    2.50
  -2  -2  -5   83.75    2.64
   2  -2   5   83.42    2.66
   2  -2   5   84.97    2.53
   2   2   5   85.26    2.52
  -2   2  -5   80.37    2.49
   2   2   5   83.77    2.59
  -2   2  -5   81.56    2.59
  -4  -2  -5   21.92    1.45
  -4  -2  -5   24.45    1.50
  -4  -2  -5   23.80    1.40
   4  -2   5   25.24    1.59
   4  -2   5   20.93    1.49
   4  -2   5   28.54    1.62
  -4   2  -5   23.96    1.52
   4   2   5   24.36    1.42
   4   2   5   27.32    1.51
  -4   2  -5   25.76    1.59
  -6  -2  -5    6.10    1.06
  -6  -2  -5    7.13    1.14
  -6  -2  -5    6.63    1.15
   6  -2   5    5.61    1.10
  -6   2  -5    3.34    0.90
  -6   2  -5    5.62    1.11
   6   2   5    4.83    0.96
  -8  -2  -5    6.18    1.29
   8  -2   5    5.08    1.17
  -8  -2  -5    5.82    1.22
   8   2   5    5.90    1.23
  -8   2  -5    6.54    1.32
  10  -2   5   17.27    2.15
  10   2   5   20.51    2.18
 -10   2  -5   17.72    2.14
  12  -2   5    7.87    1.85
  12   2   5    3.45    1.44
 -12   2  -5    4.08    1.66
  11   3  -5   11.78    1.82
 -11   3   5   12.50    2.05
   9  -3  -5    3.06    1.27
  -9   3   5    4.28    1.36
   9   3  -5    2.76    1.04
   7  -3  -5   46.70    2.65
  -7  -3   5   45.15    2.28
   7  -3  -5   44.53    2.39
   7   3  -5   43.83    2.27
  -7   3   5   44.90    2.47
  -5  -3   5   70.82    2.52
   5  -3  -5   71.49    2.75
   5  -3  -5   68.14    2.72
  -5  -3   5   69.25    2.63
   5  -3  -5   72.29    2.95
  -5   3   5   72.29    2.83
   5   3  -5   70.54    2.60
   5   3  -5   72.99    2.55
  -3  -3   5    8.76    0.88
   3  -3  -5    8.55    1.01
   3  -3  -5    9.24    1.09
   3  -3  -5    8.71    1.00
  -3  -3   5    7.65    0.83
  -3  -3   5    9.83    0.97
   3   3  -5   10.06    0.98
  -3   3   5    7.19    1.00
   3   3  -5    8.86    0.86
  -3   3   5    9.07    1.03
  -1  -3   5    5.19    0.62
  -1  -3   5    3.82    0.63
  -1  -3   5    4.50    0.60
  -1  -3   5    3.83    0.60
   1  -3  -5    4.13    0.72
   1  -3  -5    4.66    0.71
   1  -3  -5    4.49    0.71
   1   3  -5    4.39    0.67
  -1   3   5    3.52    0.67
   1   3  -5    3.29    0.56
   1   3  -5    4.67    0.68
  -1   3   5    3.05    0.70
   1  -3   5   22.67    1.28
  -1  -3  -5   23.41    1.29
  -1  -3  -5   22.86    1.21
   1  -3   5   24.09    1.18
   1  -3   5   21.94    1.14
   1  -3   5   23.42    1.17
  -1   3  -5   22.55    1.19
  -1   3  -5   22.49    1.26
   1   3   5   21.22    1.24
   1   3   5   20.75    1.21
   3  -3   5   20.39    1.37
   3  -3   5   18.87    1.35
   3  -3   5   18.96    1.34
  -3  -3  -5   19.44    1.24
  -3  -3  -5   18.69    1.24
   3   3   5   17.49    1.31
   3   3   5   20.69    1.26
  -3   3  -5   17.60    1.37
  -3   3  -5   19.09    1.30
   5  -3   5    2.91    0.88
  -5  -3  -5    2.35    0.78
  -5  -3  -5    2.14    0.77
   5  -3   5    2.70    0.90
  -5  -3  -5    2.93    0.81
   5  -3   5    1.89    0.81
  -5   3  -5    2.33    0.82
  -5   3  -5    1.83    0.75
   5   3   5    3.58    0.87
   7  -3   5    6.28    1.21
  -7  -3  -5    6.14    1.16
   7   3   5    5.84    1.12
  -7   3  -5    4.29    1.08
   9   3   5    1.34    0.95
  -9   3  -5    0.48    1.00
  11   3   5   14.14    2.02
 -11   3  -5   16.83    2.27
  10   4  -5   20.38    2.08
   8   4  -5    1.28    0.86
  -8   4   5    2.24    1.02
  -6  -4   5   22.80    1.54
   6  -4  -5   25.48    2.11
  -6   4   5   25.21    2.03
   6   4  -5   23.44    1.59
  -4  -4   5   11.88    1.08
   4  -4  -5   12.40    1.28
   4  -4  -5   12.93    1.32
  -4  -4   5   13.34    1.09
   4  -4  -5   13.31    1.42
   4   4  -5   10.91    1.08
  -4   4   5   14.34    1.43
  -2  -4   5  100.43    2.61
   2  -4  -5   96.96    3.15
   2  -4  -5  104.68    3.05
  -2  -4   5  100.87    2.82
   2  -4  -5  106.96    3.02
  -2   4   5  102.12    3.09
   2   4  -5  105.86    2.75
  -2   4   5  103.16    3.10
   0  -4  -5   26.73    1.41
   0  -4  -5   26.24    1.29
   0  -4  -5   25.19    1.30
   0  -4   5   27.56    1.28
   0  -4   5   25.18    1.15
   0  -4   5   26.44    1.14
   0   4   5   27.01    1.30
   0   4  -5   27.60    1.11
   0   4  -5   29.36    1.31
   0   4   5   24.88    1.35
   2  -4   5   14.24    1.10
  -2  -4  -5   14.68    1.18
   2  -4   5   14.18    1.11
   2  -4   5   16.56    1.28
  -2   4  -5   12.97    1.06
   2   4   5   12.84    1.11
   2   4   5   14.56    1.02
  -2   4  -5   14.82    1.19
  -4  -4  -5  102.05    3.28
   4  -4   5  103.72    3.48
   4  -4   5  111.48    3.40
   4   4   5  102.87    3.12
  -4   4  -5   99.05    3.28
  -6  -4  -5   84.38    3.21
  -6  -4  -5   81.64    3.08
   6   4   5   81.85    3.01
  -6   4  -5   81.13    3.17
  -8   4  -5   67.48    3.18
   8   4   5   61.51    2.89
 -10   4  -5    0.24    1.07
  10   4   5   -0.62    0.85
  11   5  -5    5.37    1.45
 -11   5   5    6.15    1.74
   9   5  -5    0.75    0.96
  -9   5   5    1.83    1.16
  -7  -5   5   48.09    2.36
   7   5  -5   42.64    2.13
  -7   5   5   41.44    2.59
   5  -5  -5    7.13    1.25
   5  -5  -5    8.86    1.31
  -5  -5   5    8.81    1.02
   5   5  -5    8.24    1.01
  -5   5   5    7.76    1.26
   3  -5  -5    2.76    0.82
  -3  -5   5    1.84    0.53
   3  -5  -5    2.24    0.79
  -3   5   5    1.18    0.79
   3   5  -5    2.04    0.60
  -1  -5   5   16.35    0.85
   1  -5  -5   17.04    1.20
  -1  -5   5   15.77    0.87
   1  -5  -5   14.33    1.17
   1   5  -5   15.77    1.00
  -1   5   5   17.58    1.31
   1  -5   5   36.35    1.47
   1  -5   5   36.20    1.54
  -1  -5  -5   37.59    1.66
   1   5   5   38.54    1.35
   1   5   5   38.13    1.63
  -1   5  -5   37.68    1.57
   3  -5   5    4.27    0.88
  -3  -5  -5    4.53    0.79
  -3   5  -5    4.88    0.88
   3   5   5    4.36    0.81
   5  -5   5   11.70    1.40
  -5  -5  -5    9.36    1.17
  -5  -5  -5    7.64    1.10
  -5   5  -5    8.24    1.23
   5   5   5    7.35    1.04
  -7  -5  -5    3.95    1.12
  -7   5  -5    1.08    0.97
   7   5   5    2.37    0.91
   9   5   5    4.41    1.21
  -9   5  -5    1.87    1.17
   8   6  -5   39.02    2.11
  -8   6   5   36.94    2.90
  -6  -6   5   11.77    1.32
   6   6  -5   11.39    1.16
  -6   6   5   11.85    1.58
  -4  -6   5  127.38    3.40
   4  -6  -5  131.29    4.14
   4  -6  -5  122.01    4.16
  -4   6   5  132.07    4.02
   4   6  -5  128.06    3.14
  -2  -6   5   20.99    0.98
   2  -6  -5   22.01    1.50
  -2  -6   5   21.94    1.01
   2  -6  -5   21.01    1.43
  -2   6   5   20.45    1.57
   2   6  -5   20.73    0.95
   0  -6  -5   32.23    1.53
   0  -6  -5   28.95    1.52
   0  -6   5   29.66    1.26
   0  -6   5   31.12    1.26
   0   6  -5   30.87    1.25
   0   6   5   30.36    1.48
  -2  -6  -5   38.57    1.68
   2  -6   5   38.45    1.74
  -2   6  -5   34.85    1.61
   2   6   5   38.53    1.59
   4  -6   5    4.52    1.05
   4   6   5    3.44    0.80
  -4   6  -5    4.12    0.95
  -6  -6  -5    2.65    0.99
   6   6   5    2.49    0.87
  -6   6  -5    3.24    1.07
   8   6   5    1.19    0.93
  -8   6  -5    0.74    1.02
  -7  -7   5   15.22    1.60
  -5  -7   5   24.67    1.48
  -5   7   5   27.29    2.12
  -3  -7   5    2.34    0.58
   3  -7  -5    1.45    0.86
  -3   7   5    3.12    0.93
  -1  -7   5    0.98    0.49
   1  -7  -5    0.98    0.73
  -1  -7   5    1.95    0.53
  -1   7   5    1.54    0.73
   1  -7   5    7.39    0.92
  -1  -7  -5    9.01    1.02
   1  -7   5    8.82    0.96
   1   7   5    8.86    0.91
   3  -7   5    4.41    0.97
  -3   7  -5    4.98    0.89
   3   7   5    4.60    0.74
   5  -7   5    4.36    1.20
  -5  -7  -5    1.95    0.88
   5   7   5    1.70    0.74
  -5   7  -5    1.89    0.93
  -7   7  -5    7.14    1.50
   7   7   5    5.73    1.09
  -6  -8   5    5.93    1.08
  -6   8   5    6.41    1.43
   4  -8  -5    4.96    1.30
  -4  -8   5    5.00    0.83
  -2  -8   5    9.96    0.87
   2  -8  -5    9.39    1.27
  -2  -8   5   11.16    0.90
   0  -8  -5   10.46    1.21
   0  -8   5   10.93    0.99
   0  -8   5   10.88    1.04
   2  -8   5    4.91    0.97
  -2  -8  -5    4.50    0.91
   4  -8   5   34.79    2.19
  12   0  -6   34.89    3.12
  10   0  -6  127.61    4.79
 -10   0   6  120.21    4.63
   8   0  -6    6.15    1.23
   8   0  -6    4.82    1.24
  -8   0   6    7.88    1.38
  -6   0   6   14.62    1.55
   6   0  -6   14.69    1.56
   6   0  -6   12.86    1.49
  -4   0   6  184.46    4.85
  -4   0   6  198.29    5.18
   4   0  -6  188.35    5.15
  -4   0   6  188.55    4.87
   2   0  -6    2.58    0.64
  -2   0   6    2.29    0.63
  -2   0   6    2.56    0.68
  -2   0   6    1.87    0.57
   2   0  -6    2.04    0.57
   2   0  -6    2.98    0.72
   0   0  -6    5.65    0.70
   0   0  -6    3.97    0.74
   0   0   6    3.56    0.67
   0   0   6    3.72    0.63
   0   0  -6    5.27    0.81
   0   0   6    4.99    0.77
  -2   0  -6   11.43    1.01
   2   0   6   14.30    1.26
  -2   0  -6    8.57    1.00
  -2   0  -6   12.52    1.11
  -2   0  -6   10.38    0.95
   2   0   6   10.88    1.06
  -4   0  -6   69.90    2.70
  -4   0  -6   67.25    2.55
   4   0   6   74.54    2.80
   4   0   6   69.06    2.61
  -6   0  -6   25.73    2.06
  -6   0  -6   23.15    1.87
   6   0   6   20.28    1.77
  -8   0  -6   71.37    3.25
   8   0   6   72.77    3.20
  -8   0  -6   77.69    3.53
 -10   0  -6   39.01    3.04
  10   0   6   40.29    3.04
  12   0   6   11.61    2.07
  11  -1  -6   -0.82    1.15
 -11   1   6   -0.60    1.15
  11   1  -6    1.79    1.18
   9  -1  -6   10.00    1.62
  -9  -1   6   11.58    1.63
   9   1  -6   11.28    1.67
  -9   1   6    9.96    1.66
   9   1  -6    9.21    1.53
   7  -1  -6   55.76    2.81
  -7  -1   6   50.19    2.49
   7  -1  -6   54.90    2.69
  -7   1   6   53.68    2.61
   7   1  -6   52.64    2.61
   7   1  -6   58.53    2.68
  -5  -1   6   35.27    1.99
   5  -1  -6   34.68    1.98
   5  -1  -6   30.40    1.89
  -5  -1   6   33.90    1.81
  -5  -1   6   32.89    1.87
   5   1  -6   34.47    1.87
  -5   1   6   30.86    1.84
   5   1  -6   31.57    1.87
  -3  -1   6    2.80    0.72
   3  -1  -6    3.55    0.81
   3  -1  -6    3.60    0.83
  -3  -1   6    3.06    0.74
  -3  -1   6    3.43    0.71
   3   1  -6    2.74    0.74
   3   1  -6    3.39    0.73
  -3   1   6    4.89    0.85
  -3   1   6    4.55    0.82
  -1  -1   6   67.83    2.32
  -1  -1   6   66.33    2.18
  -1  -1   6   67.43    2.18
   1  -1  -6   67.14    2.19
   1  -1  -6   64.59    2.33
   1  -1  -6   65.48    2.22
  -1   1   6   66.22    2.33
   1   1  -6   64.05    2.28
  -1   1   6   68.04    2.29
   1   1  -6   70.08    2.27
  -1  -1  -6    5.38    0.82
   1  -1   6    5.52    0.82
  -1  -1  -6    5.26    0.72
  -1  -1  -6    5.16    0.77
   1  -1   6    4.36    0.69
   1  -1   6    6.08    0.80
   1   1   6    6.30    0.86
   1   1   6    6.07    0.80
  -1   1  -6    6.38    0.82
  -1   1  -6    5.58    0.79
  -3  -1  -6    7.58    0.92
   3  -1   6    6.83    0.90
   3  -1   6    5.32    0.90
  -3  -1  -6    5.72    0.87
  -3  -1  -6    5.99    0.97
   3  -1   6    3.07    0.74
  -3   1  -6    6.67    1.00
  -3   1  -6    6.08    0.91
   3   1   6    6.75    0.96
   3   1   6    7.68    0.98
   5  -1   6  130.09    4.02
  -5  -1  -6  131.35    4.18
  -5  -1  -6  139.63    4.04
  -5  -1  -6  129.91    3.92
   5  -1   6  142.84    4.37
  -5   1  -6  137.85    4.11
  -5   1  -6  124.27    4.17
   5   1   6  130.12    3.97
  -7  -1  -6    0.21    0.75
   7  -1   6    0.42    0.74
  -7  -1  -6    0.22    0.86
   7   1   6    1.06    0.81
  -7   1  -6    0.63    0.87
  -7   1  -6    1.25    0.90
  -9  -1  -6   -1.79    0.85
   9  -1   6    1.16    0.96
   9   1   6   -0.15    0.87
  -9   1  -6    0.58    0.98
  11  -1   6   14.83    2.14
 -11   1  -6   13.87    2.20
  11   1   6   13.55    2.04
  12  -2  -6    1.62    1.50
 -12   2   6   -0.72    1.37
  12   2  -6    3.26    1.42
  10  -2  -6    0.60    1.12
 -10   2   6   -0.70    1.03
  10   2  -6   -0.12    1.00
   8  -2  -6   38.76    2.60
   8  -2  -6   38.19    2.46
  -8   2   6   39.02    2.47
   8   2  -6   40.73    2.33
  -6  -2   6    5.03    1.09
  -6  -2   6    6.91    1.10
   6  -2  -6    4.91    1.09
  -6  -2   6    5.65    1.04
   6  -2  -6    5.70    1.10
   6   2  -6    6.80    1.12
  -6   2   6    6.64    1.15
   6   2  -6    5.97    1.08
  -4  -2   6    3.30    0.76
  -4  -2   6    2.55    0.75
  -4  -2   6    3.11    0.78
   4  -2  -6    2.11    0.78
   4  -2  -6    2.94    0.82
   4  -2  -6    1.41    0.71
   4   2  -6    2.71    0.74
   4   2  -6    1.92    0.75
  -4   2   6    3.30    0.86
   2  -2  -6  236.59    5.93
   2  -2  -6  228.66    5.53
  -2  -2   6  238.18    5.39
   2  -2  -6  245.78    5.72
  -2  -2   6  247.79    5.79
  -2  -2   6  236.98    5.52
   2   2  -6  232.74    5.64
  -2   2   6  238.73    5.86
   2   2  -6  240.89    5.49
  -2   2   6  234.01    5.62
   0  -2  -6  179.95    4.39
   0  -2   6  182.84    4.30
   0  -2   6  180.23    4.40
   0  -2  -6  181.97    4.48
   0  -2  -6  181.26    4.71
   0  -2   6  187.45    4.61
   0   2  -6  177.29    4.34
   0   2   6  183.44    4.46
   0   2  -6  177.19    4.53
   0   2   6  185.54    4.66
  -2  -2  -6   84.76    2.85
   2  -2   6   88.13    2.69
   2  -2   6   87.56    2.88
  -2  -2  -6   83.90    2.67
   2  -2   6   90.16    2.73
  -2   2  -6   88.24    2.85
  -2   2  -6   88.50    2.77
   2   2   6   86.21    2.79
   2   2   6   83.34    2.69
  -4  -2  -6   35.44    1.88
   4  -2   6   32.00    1.77
   4  -2   6   31.18    1.72
  -4  -2  -6   32.87    1.74
   4  -2   6   34.25    1.90
  -4  -2  -6   31.10    1.71
   4   2   6   32.23    1.72
  -4   2  -6   32.93    1.82
  -4   2  -6   29.81    1.79
  -6  -2  -6  175.73    5.37
  -6  -2  -6  184.49    5.04
   6  -2   6  184.07    5.13
  -6   2  -6  175.83    5.40
  -6   2  -6  183.47    5.26
   6   2   6  181.78    5.13
   8  -2   6   24.31    2.18
  -8  -2  -6   24.39    2.13
  -8   2  -6   19.73    2.04
   8   2   6   20.72    2.02
  10  -2   6    0.42    1.07
  10   2   6    0.30    1.08
 -10   2  -6   -0.82    1.04
  12   2   6    3.54    1.47
 -12   2  -6    4.43    1.67
 -11   3   6    1.08    1.30
  11   3  -6   -0.74    0.98
   9  -3  -6    2.88    1.24
  -9   3   6    3.21    1.23
   9   3  -6    0.67    0.94
   7  -3  -6   58.49    3.05
   7  -3  -6   56.25    2.86
  -7  -3   6   72.73    2.94
   7   3  -6   63.07    2.73
  -7   3   6   57.36    2.88
   5  -3  -6    9.25    1.29
   5  -3  -6   10.05    1.33
  -5  -3   6    9.48    1.15
   5  -3  -6   11.64    1.35
  -5  -3   6    9.79    1.19
  -5   3   6   10.38    1.38
   5   3  -6   10.62    1.20
   5   3  -6    8.90    1.13
   3  -3  -6   18.93    1.51
  -3  -3   6   16.34    1.33
  -3  -3   6   19.36    1.22
   3  -3  -6   16.92    1.39
   3  -3  -6   15.46    1.47
  -3  -3   6   15.89    1.22
  -3   3   6   15.61    1.40
   3   3  -6   18.33    1.17
   3   3  -6   17.54    1.34
   1  -3  -6   42.17    1.77
  -1  -3   6   44.20    1.66
   1  -3  -6   41.52    1.90
  -1  -3   6   43.74    1.76
  -1  -3   6   40.27    1.60
   1  -3  -6   39.94    1.74
  -1   3   6   41.17    1.81
  -1   3   6   41.52    1.85
   1   3  -6   45.41    1.72
   1   3  -6   39.69    1.70
   1  -3   6    4.61    0.71
   1  -3   6    4.50    0.74
   1  -3   6    4.60    0.80
   1  -3   6    3.71    0.72
  -1  -3  -6    4.68    0.77
  -1  -3  -6    3.82    0.76
  -1  -3  -6    4.77    0.77
   1   3   6    3.83    0.74
   1   3   6    4.39    0.81
  -1   3  -6    2.95    0.68
  -1   3  -6    3.27    0.71
  -3  -3  -6    3.86    0.83
   3  -3   6    2.13    0.69
   3  -3   6    3.66    0.84
   3  -3   6    3.19    0.78
  -3  -3  -6    2.64    0.71
  -3   3  -6    3.36    0.84
  -3   3  -6    3.13    0.79
   3   3   6    1.84    0.64
   3   3   6    1.64    0.70
  -5  -3  -6  156.80    4.37
  -5  -3  -6  159.60    4.76
  -5  -3  -6  163.43    4.59
   5  -3   6  166.34    4.78
   5  -3   6  161.52    4.57
   5  -3   6  163.38    4.97
  -5   3  -6  160.98    4.85
   5   3   6  156.63    4.53
  -5   3  -6  159.73    4.68
  -7  -3  -6   -0.35    0.80
   7  -3   6    0.88    0.93
   7   3   6   -0.03    0.79
  -7   3  -6    2.01    1.00
  -9   3  -6    1.50    1.13
   9   3   6    0.08    0.94
 -11   3  -6   15.55    2.23
  11   3   6   11.77    1.92
  10   4  -6   85.80    3.68
 -10   4   6   82.86    4.09
  -8   4   6    5.38    1.33
   8   4  -6    6.37    1.27
  -6  -4   6   23.37    1.63
   6  -4  -6   23.88    2.17
  -6   4   6   26.85    2.15
   6   4  -6   24.08    1.60
   4  -4  -6  100.82    3.36
   4  -4  -6  102.95    3.64
  -4  -4   6   95.21    2.99
  -4   4   6   95.54    3.37
   4   4  -6   98.33    3.02
   2  -4  -6    3.38    0.81
   2  -4  -6    4.48    0.89
  -2  -4   6    2.82    0.67
  -2  -4   6    1.79    0.57
   2  -4  -6    3.99    0.85
  -2   4   6    3.22    0.82
   2   4  -6    2.92    0.68
   2   4  -6    2.73    0.55
   0  -4   6    0.41    0.51
   0  -4  -6    0.65    0.59
   0  -4   6   -0.67    0.46
   0  -4   6    0.36    0.52
   0  -4  -6   -0.33    0.53
   0   4   6   -0.56    0.53
   0   4   6   -0.15    0.47
   0   4  -6    0.36    0.54
   0   4  -6    0.58    0.46
   2  -4   6    0.56    0.63
   2  -4   6   -0.20    0.54
  -2  -4  -6    0.47    0.57
   2  -4   6    0.46    0.59
  -2   4  -6    0.64    0.61
   2   4   6    0.91    0.57
  -2   4  -6    0.61    0.58
   2   4   6    0.78    0.64
  -4  -4  -6   38.90    1.98
   4  -4   6   41.37    2.16
   4  -4   6   39.80    2.09
   4   4   6   40.19    1.92
  -4   4  -6   36.33    2.03
  -4   4  -6   43.71    2.08
  -6  -4  -6    9.13    1.34
  -6  -4  -6   10.98    1.38
   6   4   6    7.19    1.18
  -6   4  -6    9.63    1.43
  -8   4  -6   37.15    2.50
   8   4   6   35.12    2.30
 -10   4  -6   31.43    2.88
  10   4   6   23.84    2.39
  -9   5   6   11.83    1.89
   9   5  -6    9.44    1.48
  -7  -5   6   20.64    1.81
   7   5  -6   22.88    1.81
  -7   5   6   20.13    2.04
  -5  -5   6   17.83    1.45
   5   5  -6   19.88    1.49
  -5   5   6   17.93    1.79
   3  -5  -6    2.79    0.87
  -3  -5   6    3.54    0.69
   3  -5  -6    1.88    0.81
   3   5  -6    2.33    0.67
  -3   5   6    1.87    0.84
   1  -5  -6   15.66    1.37
  -1  -5   6   16.04    1.05
   1  -5  -6   13.79    1.27
  -1  -5   6   16.41    1.04
  -1   5   6   15.81    1.34
   1   5  -6   16.67    1.10
   1  -5   6    1.63    0.64
  -1  -5  -6    2.42    0.69
  -1  -5  -6    1.70    0.68
   1  -5   6    0.83    0.59
   1   5   6    1.74    0.56
   1   5   6    1.95    0.69
  -1   5  -6    1.91    0.62
  -3  -5  -6    6.56    0.99
   3  -5   6    5.19    0.98
   3   5   6    6.76    0.95
  -3   5  -6    7.01    1.05
  -5  -5  -6   34.14    1.96
  -5  -5  -6   31.80    1.88
   5  -5   6   34.17    2.13
  -5   5  -6   30.16    2.00
   5   5   6   28.94    1.79
  -7   5  -6    2.13    1.06
   7   5   6    1.24    0.89
  -9   5  -6    2.05    1.23
   9   5   6    0.67    1.03
  -8   6   6   27.76    2.59
   8   6  -6   28.97    2.11
  -6  -6   6    5.88    1.11
   6   6  -6    8.61    1.08
  -6   6   6    7.29    1.41
   4  -6  -6    2.14    0.93
  -4  -6   6    1.45    0.68
   4   6  -6    0.32    0.57
  -4   6   6    0.35    0.81
   2  -6  -6   64.62    2.63
  -2  -6   6   66.41    2.14
   2  -6  -6   64.29    2.62
   2   6  -6   66.35    2.01
  -2   6   6   70.90    2.64
   0  -6   6   62.63    2.19
   0  -6  -6   65.10    2.47
   0  -6   6   66.30    2.18
   0  -6  -6   65.64    2.43
   0   6  -6   67.17    2.09
   0   6   6   61.27    2.32
  -2  -6  -6   53.73    2.18
   2  -6   6   52.47    2.17
  -2   6  -6   48.44    2.01
   2   6   6   51.06    2.03
  -4  -6  -6   13.33    1.33
   4  -6   6   15.94    1.60
   4   6   6   14.19    1.32
  -4   6  -6   13.89    1.44
  -6  -6  -6   52.24    2.63
   6   6   6   54.28    2.41
  -6   6  -6   44.15    2.55
   8   6   6    6.85    1.32
  -8   6  -6    7.14    1.54
  -7  -7   6   29.03    2.04
  -7   7   6   27.72    2.54
  -5  -7   6    2.47    0.88
  -5   7   6    2.61    1.13
   3  -7  -6    4.21    1.10
  -3  -7   6    4.33    0.77
  -3   7   6    2.31    0.96
  -1  -7   6   12.54    1.06
  -1  -7   6   13.63    1.11
   1  -7  -6   12.79    1.35
  -1   7   6   14.57    1.39
  -1  -7  -6    4.75    0.93
   1  -7   6    4.52    0.89
   1  -7   6    5.09    0.92
   1   7   6    5.69    0.90
  -1   7  -6    5.91    0.79
   3  -7   6    2.34    0.92
  -3   7  -6    2.84    0.81
   3   7   6    2.68    0.75
  -5  -7  -6   56.99    2.62
  -5   7  -6   58.62    2.70
   5   7   6   57.34    2.29
   7   7   6    1.90    0.92
  -7   7  -6    2.49    1.19
  -4  -8   6   33.03    1.70
  -4   8   6   30.97    2.04
   2  -8  -6    0.97    0.89
  -2  -8   6    0.99    0.67
  -2   8   6    1.72    0.85
   0  -8   6    0.66    0.65
   0  -8  -6    1.24    0.81
   0  -8   6    0.98    0.69
   2  -8   6   -0.55    0.78
  -2  -8  -6    1.23    0.84
   4  -8   6   13.11    1.67
  12   0  -7    1.50    1.29
 -10   0   7   42.45    2.84
  10   0  -7   36.94    3.01
   8   0  -7   82.53    3.66
  -8   0   7   82.39    3.41
  -6   0   7   18.06    1.74
   6   0  -7   17.15    1.68
   6   0  -7   18.09    1.77
  -4   0   7  250.55    6.28
  -4   0   7  236.35    5.94
   4   0  -7  238.58    6.23
  -4   0   7  231.32    5.88
   4   0  -7  231.83    5.89
  -2   0   7  193.89    4.88
  -2   0   7  198.57    5.19
   2   0  -7  195.32    5.17
   2   0  -7  200.16    4.92
  -2   0   7  194.20    4.88
   0   0   7  365.64    8.09
   0   0   7  377.82    8.01
   0   0   7  380.57    8.43
   0   0  -7  351.02    8.34
   0   0  -7  365.97    7.98
   0   0  -7  366.70    8.06
   2   0   7   29.87    1.63
  -2   0  -7   29.37    1.73
  -2   0  -7   33.36    1.60
   2   0   7   32.86    1.75
  -2   0  -7   34.01    1.69
   4   0   7    5.62    1.06
  -4   0  -7    7.86    1.12
  -4   0  -7    5.59    1.02
  -6   0  -7   15.70    1.70
  -6   0  -7   11.94    1.51
   6   0   7   11.93    1.52
   8   0   7    4.32    1.20
  -8   0  -7    7.47    1.48
  10   0   7    5.29    1.49
 -10   0  -7    4.83    1.55
  12   0   7    4.28    1.66
  11  -1  -7    3.05    1.33
  11   1  -7    3.19    1.34
 -11   1   7    2.61    1.42
   9  -1  -7    0.59    0.95
  -9  -1   7    1.74    1.01
   9   1  -7   -1.34    0.86
   9   1  -7   -0.33    0.90
  -9   1   7    0.22    1.00
   7  -1  -7   58.71    2.96
  -7  -1   7   52.42    2.62
   7  -1  -7   53.37    2.68
   7   1  -7   50.36    2.65
   7   1  -7   59.10    2.84
  -7   1   7   52.67    2.70
   5  -1  -7    5.48    1.11
  -5  -1   7    6.46    1.05
  -5  -1   7    5.34    1.05
  -5  -1   7    3.84    0.96
   5  -1  -7    5.95    1.11
  -5   1   7    5.47    1.12
   5   1  -7    5.17    1.05
   5   1  -7    5.69    1.06
   3  -1  -7    2.47    0.77
  -3  -1   7    2.57    0.73
   3  -1  -7    2.28    0.81
  -3  -1   7    2.08    0.72
   3  -1  -7    3.61    0.78
  -3  -1   7    2.13    0.69
  -3   1   7    2.26    0.75
  -3   1   7    2.23    0.76
   3   1  -7    2.28    0.72
   3   1  -7    2.72    0.78
   1  -1  -7   51.82    2.13
  -1  -1   7   53.55    2.01
   1  -1  -7   53.83    2.20
  -1  -1   7   54.43    2.12
  -1  -1   7   55.42    2.20
   1   1  -7   50.34    2.10
  -1   1   7   52.14    2.19
   1   1  -7   51.69    2.10
  -1   1   7   52.18    2.17
   1  -1   7    0.80    0.54
  -1  -1  -7    1.12    0.65
   1  -1   7    0.75    0.61
  -1  -1  -7    0.63    0.57
  -1  -1  -7    1.39    0.59
   1  -1   7    1.31    0.61
   1   1   7    1.16    0.61
   1   1   7    0.85    0.64
  -1   1  -7    0.28    0.60
  -1   1  -7    0.91    0.60
  -3  -1  -7   54.57    2.43
   3  -1   7   65.57    2.60
  -3  -1  -7   60.04    2.35
  -3  -1  -7   65.14    2.38
  -3  -1  -7   64.85    2.40
   3  -1   7   61.02    2.37
   3   1   7   63.62    2.52
  -3   1  -7   57.66    2.46
  -3   1  -7   62.64    2.43
   3   1   7   56.58    2.34
  -5  -1  -7    0.25    0.74
  -5  -1  -7    0.48    0.69
   5  -1   7    0.60    0.80
  -5   1  -7    0.21    0.77
  -5   1  -7    0.03    0.68
   5   1   7    0.34    0.71
  -7  -1  -7    4.91    1.13
   7  -1   7    6.51    1.26
  -7  -1  -7    3.55    1.10
   7   1   7    4.35    1.13
  -7   1  -7    4.44    1.16
  -7   1  -7    2.72    1.02
   9  -1   7    3.30    1.20
  -9  -1  -7    3.04    1.27
  -9   1  -7    2.13    1.16
   9   1   7    5.29    1.32
  11  -1   7    5.18    1.61
  11   1   7    5.06    1.58
 -11   1  -7    5.55    1.73
  12  -2  -7   35.24    3.39
  12   2  -7   40.62    3.38
  10  -2  -7   20.46    2.34
 -10   2   7   19.28    2.26
  10   2  -7   20.75    2.31
   8  -2  -7   11.44    1.69
   8   2  -7    9.24    1.48
  -8   2   7   10.79    1.61
  -6  -2   7   27.13    2.09
   6  -2  -7   26.82    2.24
  -6  -2   7   25.75    1.77
   6  -2  -7   26.50    2.09
  -6  -2   7   27.89    2.01
   6   2  -7   23.96    1.71
  -6   2   7   28.68    2.24
   6   2  -7   25.58    1.96
   4  -2  -7    9.83    1.21
   4  -2  -7    7.25    1.11
   4  -2  -7   10.11    1.35
  -4  -2   7   11.17    1.21
  -4  -2   7    8.44    1.10
  -4  -2   7   10.99    1.25
  -4   2   7    9.91    1.23
   4   2  -7   11.38    1.27
   4   2  -7    9.33    1.14
   2  -2  -7   73.82    2.79
  -2  -2   7   76.87    2.54
  -2  -2   7   76.93    2.70
   2  -2  -7   76.04    2.63
   2  -2  -7   71.47    2.58
  -2  -2   7   75.37    2.51
  -2   2   7   74.37    2.65
   2   2  -7   73.09    2.63
   2   2  -7   74.11    2.59
  -2   2   7   75.95    2.77
   0  -2   7   11.49    1.13
   0  -2   7   11.88    1.09
   0  -2   7   12.38    1.11
   0  -2  -7   12.61    1.14
   0  -2  -7   11.78    1.16
   0  -2  -7    9.82    1.11
   0   2   7   12.35    1.21
   0   2  -7   10.20    1.08
   0   2  -7   11.72    1.14
   0   2   7   10.40    1.14
  -2  -2  -7  160.82    4.25
   2  -2   7  168.51    4.63
   2  -2   7  163.89    4.36
  -2  -2  -7  153.08    4.53
   2  -2   7  153.62    4.24
  -2  -2  -7  168.52    4.39
   2   2   7  163.59    4.36
   2   2   7  163.98    4.52
  -2   2  -7  160.92    4.31
  -2   2  -7  170.25    4.57
   4  -2   7    0.11    0.68
  -4  -2  -7    0.00    0.65
   4  -2   7    1.14    0.69
   4  -2   7    0.90    0.74
  -4  -2  -7    0.78    0.70
  -4  -2  -7    0.42    0.67
  -4   2  -7    0.94    0.74
   4   2   7   -0.02    0.68
  -4   2  -7   -0.38    0.62
  -6  -2  -7   18.92    1.75
   6  -2   7   24.22    2.01
  -6  -2  -7   23.34    2.02
  -6   2  -7   17.97    1.83
   6   2   7   18.81    1.75
  -6   2  -7   20.47    1.92
   8  -2   7  139.92    4.89
  -8   2  -7  145.19    5.10
   8   2   7  144.74    4.90
  -8   2  -7  147.00    5.28
  10  -2   7   19.89    2.36
  10   2   7   13.12    1.93
 -10   2  -7   17.88    2.33
  12   2   7    3.63    1.59
 -12   2  -7    4.65    1.79
 -11   3   7    1.89    1.43
  11   3  -7    4.84    1.44
   9  -3  -7   -1.28    0.99
  -9   3   7   -0.52    0.91
   9   3  -7    1.03    1.02
   7  -3  -7   24.94    2.17
   7   3  -7   23.99    2.00
  -7   3   7   27.86    2.35
  -5  -3   7    2.02    0.84
   5  -3  -7    2.33    0.89
   5  -3  -7    2.57    0.97
  -5  -3   7    1.81    0.76
  -5   3   7    2.02    0.91
   5   3  -7    1.61    0.78
   5   3  -7    3.49    0.89
  -3  -3   7    7.22    0.95
  -3  -3   7    7.38    1.04
  -3  -3   7    6.69    0.94
   3  -3  -7    9.12    1.15
   3  -3  -7    7.33    1.10
   3  -3  -7    8.06    1.14
   3   3  -7    7.26    1.01
  -3   3   7    9.41    1.23
   3   3  -7    9.01    1.04
   1  -3  -7   63.14    2.31
  -1  -3   7   58.72    2.28
   1  -3  -7   59.20    2.45
  -1  -3   7   62.16    2.21
  -1  -3   7   64.23    2.16
   1  -3  -7   65.54    2.40
   1   3  -7   61.55    2.23
  -1   3   7   59.08    2.35
   1   3  -7   60.10    2.23
  -1  -3  -7   19.05    1.30
   1  -3   7   19.65    1.33
  -1  -3  -7   20.08    1.35
   1  -3   7   21.34    1.38
   1  -3   7   18.42    1.29
   1  -3   7   18.99    1.50
  -1  -3  -7   19.05    1.55
   1   3   7   19.11    1.51
  -1   3  -7   17.93    1.27
  -1   3  -7   18.16    1.44
   1   3   7   17.87    1.43
   3  -3   7   88.77    3.23
  -3  -3  -7   87.92    3.15
   3  -3   7   84.18    2.90
  -3  -3  -7   86.31    2.87
   3  -3   7   93.70    3.09
  -3   3  -7   87.44    3.07
   3   3   7   89.18    3.05
  -3   3  -7   91.71    3.14
  -5  -3  -7    2.02    0.89
  -5  -3  -7    1.96    0.84
   5  -3   7    3.69    0.99
   5   3   7    3.43    0.89
  -5   3  -7    3.76    1.02
  -5   3  -7    2.62    0.86
   7  -3   7    2.51    1.06
  -7   3  -7    4.60    1.19
  -7   3  -7    2.31    1.09
   7   3   7    2.61    1.03
   9   3   7    3.98    1.29
  -9   3  -7    3.58    1.39
 -11   3  -7    5.53    1.63
  11   3   7    3.50    1.47
 -10   4   7   17.72    2.33
  10   4  -7   18.46    2.07
   8   4  -7   49.46    2.63
  -8   4   7   45.82    2.82
  -6  -4   7   12.18    1.42
   6   4  -7   11.22    1.36
  -6   4   7    9.77    1.51
  -4  -4   7  143.70    4.10
   4  -4  -7  151.18    4.48
   4  -4  -7  152.73    4.78
   4   4  -7  143.94    4.06
  -4   4   7  140.06    4.39
  -2  -4   7   80.20    2.74
   2  -4  -7   82.14    2.92
   2  -4  -7   80.35    3.04
  -2  -4   7   80.18    2.62
  -2   4   7   78.65    2.84
   2   4  -7   81.13    2.64
   0  -4   7  174.68    4.43
   0  -4   7  171.03    4.58
   0  -4  -7  173.40    4.62
   0  -4  -7  173.71    4.82
   0  -4   7  172.77    4.42
   0   4   7  168.28    4.55
   0   4  -7  167.75    4.32
   0   4  -7  169.59    4.37
  -2  -4  -7    7.02    1.03
  -2  -4  -7    7.26    1.01
   2  -4   7    8.74    1.14
   2  -4   7    8.68    1.07
   2  -4   7    6.11    0.95
   2   4   7    7.94    1.09
  -2   4  -7    7.52    1.05
  -2   4  -7    7.95    1.01
   4  -4   7   18.81    1.74
  -4  -4  -7   15.12    1.50
   4  -4   7   17.23    1.64
  -4   4  -7   16.77    1.57
   4   4   7   15.85    1.49
  -6   4  -7   10.50    1.53
   6   4   7   10.60    1.38
   8   4   7    2.52    1.15
  -8   4  -7    0.84    1.03
 -10   4  -7    6.15    1.68
  10   4   7    5.85    1.56
  -9   5   7    1.02    1.23
   9   5  -7   -0.52    0.93
  -7   5   7   40.82    2.55
   7   5  -7   36.50    2.13
  -5  -5   7    0.18    0.77
   5   5  -7    0.90    0.72
  -5   5   7    0.68    0.92
   3  -5  -7   -0.07    0.77
   3  -5  -7    1.02    0.78
  -3  -5   7    1.40    0.69
   3   5  -7    0.65    0.65
  -3   5   7    0.50    0.82
   1  -5  -7   21.79    1.70
  -1  -5   7   19.45    1.27
   1  -5  -7   20.30    1.62
  -1   5   7   18.38    1.55
   1   5  -7   23.57    1.40
  -1  -5  -7   11.10    1.18
   1  -5   7    9.08    1.05
   1  -5   7    8.13    1.01
  -1  -5  -7    7.51    1.06
   1   5   7    8.13    1.12
  -1   5  -7    7.65    1.01
   3  -5   7   22.10    1.72
  -3  -5  -7   23.50    1.58
   3   5   7   20.27    1.60
  -3   5  -7   20.19    1.66
  -5  -5  -7    2.49    0.95
  -5   5  -7    0.68    0.79
   5   5   7   -0.25    0.71
  -7   5  -7    2.58    1.23
   7   5   7    4.10    1.17
   9   5   7   -0.21    0.89
  -9   5  -7    0.45    1.11
  -8   6   7    2.23    1.24
   8   6  -7    3.04    1.05
  -6  -6   7   12.31    1.45
  -6   6   7   12.75    1.73
   6   6  -7   15.52    1.46
  -4  -6   7    2.61    0.83
   4   6  -7    5.40    0.88
  -4   6   7    6.19    1.22
   2  -6  -7   22.00    1.80
   2  -6  -7   22.22    1.80
  -2  -6   7   20.87    1.37
  -2   6   7   25.79    1.88
   2   6  -7   19.87    1.30
   0  -6   7    0.76    0.67
   0  -6   7    1.65    0.70
   0  -6  -7    1.43    0.76
   0  -6  -7    1.51    0.83
   0   6   7    1.49    0.76
   0   6  -7    1.49    0.66
   2  -6   7   76.54    2.91
  -2  -6  -7   77.16    2.88
  -2  -6  -7   81.51    2.93
  -2   6  -7   81.53    2.76
   2   6   7   76.68    2.74
   4  -6   7    7.00    1.26
   4   6   7    5.35    1.03
  -4   6  -7    5.44    1.10
  -6   6  -7   23.37    2.13
   6   6   7   20.98    1.84
  -8   6  -7   61.16    3.35
   8   6   7   59.65    2.93
  -7   7   7    5.38    1.40
  -5  -7   7   -0.51    0.76
  -5   7   7    1.87    1.01
   3  -7  -7    5.43    1.20
  -3  -7   7    5.30    0.96
  -3   7   7    6.16    1.25
   1  -7  -7   29.43    1.90
  -1  -7   7   29.78    1.60
  -1  -7   7   23.93    1.51
  -1   7   7   27.13    1.74
   1  -7   7    8.97    1.17
   1  -7   7   11.57    1.26
  -1  -7  -7    9.82    1.31
   1   7   7   10.34    1.18
  -1   7  -7   11.21    1.07
  -3  -7  -7   31.63    1.97
   3  -7   7   34.39    2.12
   3   7   7   31.09    1.72
  -3   7  -7   31.65    1.81
  -5  -7  -7    2.45    1.07
  -5   7  -7    2.05    0.99
   5   7   7    1.24    0.86
  -7   7  -7    1.69    1.13
   7   7   7    1.49    0.99
  -4  -8   7   59.37    2.52
  -4   8   7   61.69    2.86
  -2  -8   7   15.96    1.41
   2  -8  -7   15.19    1.73
  -2   8   7   21.80    1.73
   0  -8   7   46.49    2.12
   0  -8  -7   42.48    2.37
   0  -8   7   40.59    2.07
  -2  -8  -7    0.36    0.89
   2  -8   7    0.55    0.89
  -4  -8  -7   16.35    1.76
  -4   8  -7   16.73    1.54
  12   0  -8   10.88    2.13
 -10   0   8    1.40    1.24
  10   0  -8    3.08    1.34
  -8   0   8   12.49    1.72
   8   0  -8   10.99    1.67
   8   0  -8   10.66    1.59
   6   0  -8   15.11    1.70
   6   0  -8   14.62    1.69
  -6   0   8   15.33    1.66
   4   0  -8   33.75    2.00
  -4   0   8   38.14    2.09
   4   0  -8   35.37    2.06
  -2   0   8    9.71    1.19
  -2   0   8    7.92    1.07
  -2   0   8   10.33    1.12
   2   0  -8    8.92    1.14
   2   0  -8    8.55    1.10
   0   0   8  368.01    8.19
   0   0   8  381.40    8.72
   0   0   8  367.04    8.30
   0   0  -8  370.56    8.68
   0   0  -8  361.97    8.24
  -2   0  -8  306.68    7.70
  -2   0  -8  306.21    7.30
   2   0   8  328.00    7.80
  -2   0  -8  319.32    7.37
  -4   0  -8   53.34    2.59
  -4   0  -8   53.68    2.49
   4   0   8   57.38    2.55
   6   0   8   53.77    2.73
  -6   0  -8   53.97    2.71
  -6   0  -8   56.48    2.85
   8   0   8   23.94    2.26
  -8   0  -8   27.20    2.46
  10   0   8    9.81    1.87
 -10   0  -8   15.80    2.20
  12   0   8    0.77    1.51
  11  -1  -8    0.76    1.32
  11   1  -8    1.81    1.35
 -11   1   8    0.22    1.12
   9  -1  -8   13.18    1.91
  -9   1   8    9.02    1.67
   9   1  -8   13.37    1.83
   7  -1  -8    8.98    1.50
  -7  -1   8    8.73    1.40
   7  -1  -8    9.08    1.50
   7   1  -8   12.17    1.63
   7   1  -8    8.96    1.50
  -7   1   8   13.09    1.72
   5  -1  -8   18.51    1.78
  -5  -1   8   16.53    1.60
   5  -1  -8   19.29    1.78
  -5   1   8   13.66    1.58
   5   1  -8   14.67    1.58
   5   1  -8   15.11    1.61
   3  -1  -8  117.19    3.91
  -3  -1   8  114.25    3.55
  -3  -1   8  121.00    3.62
  -3  -1   8  122.06    3.83
   3  -1  -8  117.24    3.66
   3   1  -8  119.03    3.80
  -3   1   8  117.04    3.74
   3   1  -8  112.47    3.59
   1  -1  -8   38.63    1.96
  -1  -1   8   35.09    1.79
  -1  -1   8   40.17    1.95
  -1  -1   8   34.87    1.76
   1  -1  -8   33.14    1.86
  -1   1   8   37.69    1.91
   1   1  -8   33.01    1.79
  -1   1   8   36.45    1.95
   1   1  -8   36.48    1.84
   1  -1   8    2.67    0.81
   1  -1   8    4.38    0.83
  -1  -1  -8    1.17    0.63
  -1  -1  -8    3.99    0.90
   1  -1   8    3.70    0.86
  -1  -1  -8    3.03    0.82
  -1   1  -8    2.96    0.83
   1   1   8    4.11    0.89
   1   1   8    3.45    0.82
  -1   1  -8    3.62    0.90
   3  -1   8   49.12    2.36
  -3  -1  -8   48.36    2.36
   3  -1   8   44.27    2.18
  -3  -1  -8   44.04    2.12
  -3  -1  -8   47.78    2.20
  -3  -1  -8   42.59    2.07
  -3   1  -8   46.81    2.20
  -3   1  -8   46.36    2.31
   3   1   8   45.95    2.17
  -5  -1  -8   34.47    2.11
   5  -1   8   35.39    2.16
  -5  -1  -8   29.26    1.98
   5   1   8   30.14    1.95
  -5   1  -8   34.81    2.14
  -5   1  -8   32.59    2.01
  -7  -1  -8   18.72    1.97
   7  -1   8   16.26    1.88
  -7  -1  -8   16.08    1.88
  -7   1  -8   18.92    2.02
  -7   1  -8   18.14    2.03
   7   1   8   20.91    2.06
   9  -1   8    7.29    1.55
  -9  -1  -8   10.17    1.82
   9   1   8   12.68    1.91
  -9   1  -8    9.65    1.72
  11  -1   8    4.80    1.60
 -11   1  -8    3.17    1.62
  11   1   8    3.00    1.54
  12  -2  -8    0.60    1.44
 -12   2   8    1.30    1.49
  12   2  -8    2.93    1.49
  10  -2  -8   91.16    4.25
 -10   2   8   91.01    4.30
  10   2  -8   90.07    4.12
   8   2  -8   69.22    3.27
  -8   2   8   75.29    3.50
   6  -2  -8   32.84    2.32
   6  -2  -8   31.27    2.44
  -6  -2   8   32.43    2.03
   6   2  -8   31.31    2.00
   6   2  -8   37.54    2.23
  -6   2   8   32.65    2.45
  -4  -2   8    1.83    0.86
   4  -2  -8    2.42    0.88
  -4  -2   8    3.46    0.90
  -4  -2   8    1.83    0.79
   4  -2  -8    2.47    0.90
   4   2  -8    1.76    0.80
  -4   2   8    0.50    0.79
   4   2  -8    1.00    0.72
   2  -2  -8   91.59    3.05
   2  -2  -8   85.02    2.98
  -2  -2   8   83.37    2.86
  -2  -2   8   86.98    2.92
  -2  -2   8   93.65    3.17
   2  -2  -8   88.39    3.26
  -2   2   8   89.15    3.06
   2   2  -8   84.71    3.01
   2   2  -8   83.16    2.91
   0  -2  -8   23.08    1.59
   0  -2   8   18.98    1.45
   0  -2  -8   19.68    1.53
   0  -2  -8   20.35    1.44
   0  -2   8   20.04    1.37
   0  -2   8   19.41    1.56
   0   2   8   22.39    1.72
   0   2  -8   18.63    1.52
   0   2  -8   16.56    1.43
  -2  -2  -8    6.31    0.98
   2  -2   8    6.92    1.08
   2  -2   8    6.19    1.00
  -2  -2  -8    5.68    1.03
  -2  -2  -8    7.17    1.04
  -2   2  -8    7.50    1.07
  -2   2  -8    3.45    0.85
   2   2   8    6.58    1.06
   4  -2   8   24.69    1.90
  -4  -2  -8   22.77    1.76
  -4  -2  -8   22.43    1.77
  -4  -2  -8   22.74    1.88
   4   2   8   22.79    1.84
  -4   2  -8   21.74    1.82
  -4   2  -8   21.62    1.91
   6  -2   8    8.51    1.43
  -6  -2  -8    8.91    1.40
  -6  -2  -8    9.72    1.42
  -6   2  -8   10.84    1.53
  -6   2  -8   11.07    1.51
   6   2   8   11.38    1.53
   8  -2   8   39.47    2.91
   8   2   8   36.26    2.78
  -8   2  -8   39.45    2.99
  10  -2   8   16.96    2.23
  10   2   8   13.22    2.04
 -10   2  -8   18.20    2.42
 -11   3   8    0.47    1.31
  11   3  -8    3.98    1.44
   9  -3  -8    2.74    1.29
  -9   3   8    2.65    1.22
   9   3  -8    3.02    1.21
   7  -3  -8    4.69    1.29
   7   3  -8    2.67    1.03
  -7   3   8    3.47    1.19
   5  -3  -8    7.46    1.36
  -5  -3   8   11.86    1.38
   5  -3  -8    8.57    1.39
  -5  -3   8    9.10    1.31
  -5   3   8    9.99    1.42
   5   3  -8    9.58    1.29
  -3  -3   8  138.91    4.15
  -3  -3   8  133.34    3.99
   3  -3  -8  131.05    4.10
   3  -3  -8  138.38    4.18
   3  -3  -8  136.36    4.47
   3   3  -8  136.33    4.00
   3   3  -8  130.80    3.93
  -3   3   8  138.60    4.22
   1  -3  -8    7.10    1.05
   1  -3  -8    5.66    1.00
  -1  -3   8    5.59    0.94
  -1  -3   8    5.35    0.95
  -1  -3   8    6.61    0.93
   1  -3  -8    6.44    1.05
   1   3  -8    5.12    0.93
   1   3  -8    5.99    0.95
  -1   3   8    7.27    1.08
  -1  -3  -8    1.63    0.75
   1  -3   8    0.55    0.65
  -1  -3  -8   -0.02    0.64
   1  -3   8   -0.13    0.62
  -1  -3  -8    0.18    0.67
   1  -3   8    0.73    0.64
  -1   3  -8    0.90    0.68
  -1   3  -8    0.41    0.65
   1   3   8   -0.35    0.64
   3  -3   8   18.11    1.57
   3  -3   8   17.49    1.68
  -3  -3  -8   18.23    1.66
  -3  -3  -8   19.14    1.57
   3  -3   8   19.12    1.65
  -3  -3  -8   19.04    1.60
   3   3   8   13.98    1.44
  -3   3  -8   18.75    1.62
  -3   3  -8   19.64    1.68
  -5  -3  -8   26.64    2.13
   5  -3   8   30.43    2.01
  -5   3  -8   32.18    2.08
  -5   3  -8   29.94    2.01
   5   3   8   30.47    1.98
   7   3   8    9.08    1.41
  -7   3  -8   11.77    1.71
  -9   3  -8   15.36    2.09
   9   3   8   15.26    2.02
  11   3   8    0.14    1.20
 -11   3  -8   -0.32    1.21
  10   4  -8   -0.95    0.95
 -10   4   8   -0.69    1.02
  -8   4   8    4.01    1.34
   8   4  -8    5.29    1.26
  -6  -4   8   12.29    1.46
  -6   4   8    9.48    1.52
   6   4  -8   11.45    1.47
   4  -4  -8   29.71    2.04
  -4  -4   8   25.97    1.68
  -4   4   8   24.48    2.01
   4   4  -8   24.34    1.82
   2  -4  -8   14.06    1.49
   2  -4  -8   15.54    1.50
  -2  -4   8   15.16    1.33
  -2   4   8   10.84    1.33
   2   4  -8   10.64    1.20
   0  -4   8  142.28    4.05
   0  -4  -8  146.28    4.44
   0  -4   8  140.44    4.15
   0  -4  -8  148.70    4.30
   0   4   8  143.80    4.22
   0   4  -8  136.15    3.96
   2  -4   8  157.65    4.49
  -2  -4  -8  160.22    4.60
  -2  -4  -8  155.51    4.71
   2  -4   8  159.37    4.53
   2  -4   8  156.64    4.71
  -2   4  -8  158.91    4.46
   2   4   8  154.48    4.48
   4  -4   8   27.78    1.94
  -4  -4  -8   31.58    1.96
   4   4   8   25.31    1.94
  -4   4  -8   22.34    1.92
  -6   4  -8   40.53    2.46
   6   4   8   39.75    2.36
   8   4   8   10.12    1.58
  -8   4  -8   12.82    1.89
 -10   4  -8    8.58    1.93
  10   4   8    8.83    1.76
   9   5  -8    7.36    1.46
  -9   5   8    6.74    1.68
   7   5  -8    5.57    1.19
  -7   5   8    6.28    1.43
  -5  -5   8   12.24    1.40
  -5   5   8    9.13    1.46
   5   5  -8    9.25    1.22
  -3  -5   8   27.95    1.70
   3  -5  -8   27.74    1.98
   3  -5  -8   29.35    2.03
   3   5  -8   28.29    1.69
  -3   5   8   30.43    1.96
  -1  -5   8   23.55    1.54
   1  -5  -8   22.78    1.83
   1  -5  -8   27.14    1.85
  -1   5   8   23.71    1.85
   1   5  -8   23.19    1.48
   1  -5   8    1.80    0.79
  -1  -5  -8    2.90    0.86
   1  -5   8    2.01    0.80
  -1  -5  -8    2.21    0.84
   1   5   8    2.42    0.87
  -1   5  -8    1.69    0.75
  -3  -5  -8   34.49    1.98
  -3  -5  -8   28.29    1.89
   3  -5   8   32.51    2.01
   3   5   8   27.30    1.82
  -3   5  -8   29.31    1.81
  -5   5  -8   18.62    1.91
   5   5   8   19.18    1.77
   7   5   8    8.29    1.45
  -7   5  -8    9.84    1.60
   9   5   8    6.69    1.54
  -9   5  -8    5.66    1.54
  -8   6   8   36.29    3.09
   8   6  -8   35.04    2.19
  -6  -6   8   21.47    1.89
  -6   6   8   15.97    1.99
   6   6  -8   20.34    1.70
  -4  -6   8    3.86    1.01
  -4   6   8    4.14    1.19
   4   6  -8    3.17    0.82
   2  -6  -8   28.98    2.06
  -2  -6   8   27.38    1.69
  -2   6   8   28.65    1.94
   2   6  -8   28.76    1.59
   0  -6   8    5.00    0.97
   0  -6   8    3.77    0.91
   0  -6  -8    1.13    0.88
   0   6   8    2.23    0.89
   0   6  -8    1.28    0.71
   2  -6   8    0.12    0.76
  -2  -6  -8    1.03    0.83
  -2   6  -8    0.21    0.68
   2   6   8   -0.84    0.68
  -4   6  -8    9.90    1.40
   4   6   8   12.56    1.49
  -6   6  -8    1.54    1.03
   6   6   8    2.83    1.04
  -8   6  -8   19.38    2.24
   8   6   8   19.43    2.08
  -5  -7   8    2.78    1.03
  -5   7   8    1.13    1.06
  -3  -7   8   44.52    2.19
  -3   7   8   44.95    2.48
   1  -7  -8    3.70    1.10
  -1  -7   8    5.13    1.02
  -1   7   8    4.16    1.05
   1   7  -8    3.22    0.77
  -1  -7  -8    0.27    0.88
   1  -7   8   -0.51    0.74
   1  -7   8    0.58    0.77
  -1   7  -8    0.21    0.69
   1   7   8   -0.21    0.69
   3  -7   8    4.19    1.15
  -3  -7  -8    2.73    1.07
  -3   7  -8    4.62    1.04
   3   7   8    2.43    0.91
   5   7   8   11.42    1.45
  -5   7  -8   12.91    1.61
  -2  -8   8    7.18    1.19
  -2   8   8    8.58    1.34
   0  -8  -8   24.74    2.13
   0  -8   8   25.63    1.79
   0   8   8   26.42    1.78
   2  -8   8   36.64    2.31
  -2  -8  -8   39.67    2.37
  12   0  -9   15.75    2.43
 -10   0   9    6.76    1.63
  10   0  -9    8.01    1.77
  -8   0   9   37.64    2.49
   8   0  -9   36.85    2.93
   8   0  -9   32.51    2.68
   6   0  -9    1.17    0.94
   6   0  -9    1.14    0.98
  -6   0   9    0.97    0.85
   4   0  -9    2.81    0.93
  -4   0   9    2.26    0.89
   4   0  -9    3.32    1.00
   2   0  -9   17.84    1.63
  -2   0   9   12.89    1.40
   2   0  -9   15.86    1.56
   0   0   9   41.84    2.11
   0   0   9   38.50    2.17
   0   0  -9   41.13    2.15
   0   0  -9   41.89    2.10
  -2   0  -9  149.63    4.34
  -2   0  -9  139.53    4.51
   2   0   9  147.32    4.34
  -4   0  -9   11.74    1.51
  -4   0  -9   13.76    1.57
   4   0   9   13.25    1.53
   6   0   9   63.94    2.98
  -6   0  -9   60.12    3.08
  -6   0  -9   62.40    3.06
   8   0   9   12.77    1.81
  -8   0  -9   12.83    1.82
 -10   0  -9   88.01    4.37
  10   0   9   95.79    4.40
  11  -1  -9   10.26    2.07
 -11   1   9    8.49    1.82
  11   1  -9    5.74    1.71
   9  -1  -9   13.19    2.00
   9   1  -9    9.84    1.76
  -9   1   9   15.39    2.07
   7  -1  -9    1.86    1.06
   7  -1  -9    1.85    1.07
  -7  -1   9    2.27    0.98
   7   1  -9    1.50    1.03
  -7   1   9    1.70    1.05
   7   1  -9    1.75    0.96
   5  -1  -9    3.25    1.07
  -5  -1   9    3.50    1.06
   5  -1  -9    4.26    1.13
   5   1  -9    3.01    0.98
   5   1  -9    3.10    1.00
  -5   1   9    2.42    1.03
   3  -1  -9    0.56    0.71
  -3  -1   9    1.49    0.76
   3  -1  -9    0.78    0.75
  -3  -1   9    1.04    0.82
  -3  -1   9    1.70    0.84
  -3   1   9    0.19    0.80
   3   1  -9    0.47    0.76
   3   1  -9    0.61    0.78
  -1  -1   9   33.46    1.84
   1  -1  -9   33.60    2.01
   1  -1  -9   34.89    1.95
  -1  -1   9   36.56    2.02
  -1  -1   9   38.44    2.04
   1   1  -9   34.89    1.93
   1   1  -9   37.39    2.05
  -1   1   9   36.49    2.08
  -1  -1  -9    2.65    0.83
   1  -1   9    1.91    0.78
   1  -1   9    1.37    0.76
  -1  -1  -9    2.55    0.89
   1  -1   9    1.84    0.79
  -1   1  -9    3.19    0.88
   1   1   9    4.25    0.99
  -1   1  -9    3.54    0.90
  -3  -1  -9   79.26    3.22
  -3  -1  -9   78.09    3.05
   3  -1   9   80.20    3.02
   3   1   9   76.84    3.03
  -3   1  -9   70.15    3.06
  -3   1  -9   79.78    3.07
  -5  -1  -9   -0.05    0.72
  -5  -1  -9   -1.11    0.67
   5  -1   9    2.24    0.94
  -5   1  -9    1.29    0.86
   5   1   9    0.15    0.76
  -5   1  -9    1.66    0.98
   7  -1   9    7.25    1.44
  -7  -1  -9    6.92    1.40
  -7   1  -9    3.74    1.28
   7   1   9    6.07    1.39
  -7   1  -9    5.76    1.45
   9  -1   9   33.05    2.93
  -9  -1  -9   36.63    3.06
  -9   1  -9   32.29    2.92
   9   1   9   33.67    2.89
  11  -1   9    0.21    1.37
 -11   1  -9    0.06    1.37
  11   1   9    0.76    1.37
  10  -2  -9   10.55    1.91
 -10   2   9    7.14    1.78
  10   2  -9    6.70    1.65
   8  -2  -9   26.34    2.48
  -8   2   9   22.97    2.38
   8   2  -9   25.89    2.33
   6  -2  -9  145.37    4.73
   6  -2  -9  137.82    4.98
  -6   2   9  137.61    4.69
   6   2  -9  136.94    4.67
   6   2  -9  130.75    4.51
   4  -2  -9   40.68    2.43
  -4  -2   9   48.71    2.35
  -4  -2   9   47.85    2.48
  -4  -2   9   43.87    2.24
   4  -2  -9   42.50    2.33
  -4   2   9   43.33    2.41
   4   2  -9   45.70    2.33
   4   2  -9   44.02    2.33
   2  -2  -9    8.83    1.26
  -2  -2   9    9.28    1.25
   2  -2  -9    7.27    1.17
  -2  -2   9    8.46    1.16
  -2  -2   9    9.57    1.21
   2   2  -9    8.19    1.17
   2   2  -9    6.85    1.08
  -2   2   9    8.76    1.26
   0  -2   9  277.07    6.77
   0  -2  -9  270.41    6.81
   0  -2  -9  267.16    7.11
   0  -2   9  287.04    7.09
   0  -2   9  276.93    6.60
   0  -2  -9  276.39    6.72
   0   2   9  272.83    6.82
   0   2  -9  273.97    6.71
   0   2  -9  272.52    6.96
  -2  -2  -9    1.06    0.75
   2  -2   9    1.22    0.78
  -2  -2  -9    0.67    0.72
   2  -2   9    1.05    0.74
  -2  -2  -9    0.93    0.75
  -2   2  -9    0.71    0.69
   2   2   9    1.10    0.74
  -2   2  -9    1.07    0.76
  -4  -2  -9    7.70    1.27
   4  -2   9    6.86    1.23
  -4  -2  -9    5.40    1.13
  -4   2  -9    7.04    1.21
  -4   2  -9    6.04    1.18
   4   2   9    6.02    1.13
  -6  -2  -9    3.27    1.14
   6  -2   9    2.76    1.07
   6   2   9    2.86    1.11
  -6   2  -9    3.41    1.15
  -6   2  -9    6.19    1.25
   8  -2   9   27.06    2.50
  -8   2  -9   33.23    2.80
   8   2   9   28.91    2.60
  10  -2   9   -0.15    1.24
  10   2   9    1.55    1.29
 -10   2  -9   -0.56    1.21
  11   3  -9    7.16    1.70
 -11   3   9    6.93    1.81
   9   3  -9    8.16    1.62
  -9   3   9    7.08    1.56
   7  -3  -9    1.41    1.10
   7   3  -9    1.48    1.02
  -7   3   9   -0.11    0.84
   5  -3  -9   18.82    1.97
   5  -3  -9   14.94    1.71
  -5   3   9   15.82    1.77
   5   3  -9   13.95    1.60
  -3  -3   9    1.43    0.81
  -3  -3   9    1.12    0.81
   3  -3  -9    0.94    0.81
   3  -3  -9    0.80    0.85
   3   3  -9    1.64    0.82
   3   3  -9    1.41    0.78
  -3   3   9    0.92    0.78
   1  -3  -9   39.39    2.26
   1  -3  -9   46.69    2.23
   1  -3  -9   39.35    2.17
  -1  -3   9   41.97    2.12
  -1  -3   9   44.66    2.15
   1   3  -9   47.10    2.16
  -1   3   9   43.03    2.21
   1   3  -9   43.26    2.12
   1  -3   9    1.19    0.79
  -1  -3  -9    2.17    0.87
  -1  -3  -9    1.65    0.81
   1  -3   9   -0.01    0.65
  -1  -3  -9    1.14    0.80
   1  -3   9    1.97    0.83
  -1   3  -9    0.71    0.72
  -1   3  -9    1.17    0.73
   1   3   9    1.34    0.79
  -3  -3  -9   47.65    2.49
  -3  -3  -9   47.69    2.32
   3  -3   9   42.42    2.20
  -3   3  -9   52.62    2.50
  -3   3  -9   45.72    2.33
   3   3   9   46.84    2.36
   5   3   9    0.31    0.78
  -5   3  -9    0.66    0.89
  -5   3  -9    1.29    0.88
  -7   3  -9   15.34    1.95
   7   3   9   14.17    1.82
  -9   3  -9   18.99    2.40
   9   3   9   14.40    2.02
  10   4  -9    8.20    1.66
 -10   4   9    8.21    1.81
  -8   4   9   23.14    2.45
   8   4  -9   21.06    2.12
  -6   4   9    2.47    1.08
   6   4  -9    1.91    0.94
  -4  -4   9    5.97    1.16
   4   4  -9    7.57    1.20
  -4   4   9    7.85    1.33
   2  -4  -9   16.42    1.72
  -2  -4   9   18.56    1.58
  -2   4   9   18.43    1.76
   2   4  -9   18.00    1.60
   0  -4  -9   12.29    1.43
   0  -4  -9   14.40    1.58
   0  -4   9   10.03    1.25
   0   4   9   12.44    1.44
   0   4  -9   13.04    1.39
   2  -4   9   78.72    3.06
  -2  -4  -9   81.77    3.14
  -2  -4  -9   80.51    3.24
  -2   4  -9   75.93    2.98
   2   4   9   73.08    3.00
  -4   4  -9   13.94    1.63
   4   4   9   18.03    1.74
   6   4   9   44.03    2.56
  -6   4  -9   49.42    2.80
   8   4   9   10.79    1.73
  -8   4  -9   12.67    2.00
  10   4   9   51.15    3.25
 -10   4  -9   55.00    3.59
  -9   5   9   17.77    2.39
   9   5  -9   19.43    2.13
   7   5  -9    1.27    0.96
  -7   5   9    1.03    1.12
  -5  -5   9    2.50    0.96
   5   5  -9    0.23    0.82
  -5   5   9    0.07    0.92
  -3  -5   9    0.50    0.80
   3   5  -9    0.86    0.80
  -3   5   9    0.70    0.91
  -1  -5   9    8.75    1.20
   1  -5  -9   12.25    1.50
   1   5  -9    9.27    1.19
  -1   5   9    8.91    1.30
  -1  -5  -9    3.69    0.97
  -1  -5  -9    3.10    1.00
   1  -5   9    4.57    1.00
   1   5   9    1.74    0.90
  -1   5  -9    2.03    0.87
   3  -5   9   42.61    2.41
  -3  -5  -9   42.11    2.39
  -3   5  -9   40.68    2.27
   3   5   9   39.24    2.26
  -5   5  -9    1.14    0.96
   5   5   9    1.82    0.98
   7   5   9    0.76    1.06
  -7   5  -9    0.16    1.07
  -9   5  -9   27.68    2.79
   9   5   9   25.18    2.49
  -8   6   9   11.97    1.92
   8   6  -9   12.68    1.62
  -6   6   9   65.66    3.36
   6   6  -9   68.63    2.83
  -4  -6   9   27.41    1.96
   4   6  -9   28.71    1.80
  -4   6   9   25.53    2.30
  -2  -6   9   15.80    1.58
   2   6  -9   19.56    1.58
  -2   6   9   15.66    1.72
   0  -6  -9  112.07    3.93
   0  -6   9  100.42    3.54
   0   6  -9  104.67    3.39
   0   6   9  102.17    3.64
  -2  -6  -9    1.70    1.02
   2  -6   9    1.41    0.89
  -2   6  -9    1.04    0.87
   2   6   9    0.34    0.89
   4   6   9    5.85    1.23
  -4   6  -9    6.03    1.27
   6   6   9    1.15    1.01
  -6   6  -9    1.86    1.13
  -5   7   9    7.13    1.51
  -3  -7   9    0.18    0.85
  -3   7   9    1.44    1.02
  -1  -7   9   13.16    1.49
   1   7  -9   14.20    1.33
  -1   7   9   11.55    1.54
   1  -7   9    1.01    0.96
  -1  -7  -9    1.49    1.08
   1  -7   9    2.39    1.05
  -1   7  -9    3.06    0.88
   1   7   9    2.64    0.94
  -3   7  -9   19.60    1.76
   3   7   9   17.83    1.69
   5   7   9    1.31    0.95
  -5   7  -9   -0.13    1.00
  -2  -8   9   12.10    1.55
  -2   8   9    9.03    1.43
   0  -8   9    1.21    0.99
   0   8   9   -0.61    0.88
  10   0 -10    2.57    1.46
   8   0 -10  107.28    4.47
  -8   0  10  109.55    4.45
  -6   0  10  108.56    4.06
   6   0 -10  100.61    4.21
   6   0 -10  103.63    4.02
   4   0 -10   18.33    1.88
  -4   0  10   18.56    1.83
   4   0 -10   19.14    1.88
  -2   0  10   17.81    1.71
   2   0 -10   14.50    1.60
   2   0 -10   13.23    1.54
   0   0 -10   26.89    2.06
   0   0 -10   25.73    2.04
   0   0  10   25.37    1.99
  -2   0 -10   28.28    2.01
   2   0  10   32.35    1.98
  -2   0 -10   31.93    2.08
  -4   0 -10    0.49    0.86
  -4   0 -10    0.37    0.76
   4   0  10    0.03    0.74
   6   0  10    8.82    1.53
  -6   0 -10    8.50    1.49
  -8   0 -10   11.88    1.98
   8   0  10   12.43    1.93
 -10   0 -10    1.27    1.43
  10   0  10    0.39    1.25
  11  -1 -10   13.13    2.33
  11   1 -10   14.10    2.19
 -11   1  10   15.76    2.44
   9  -1 -10   27.41    2.72
  -9   1  10   23.07    2.56
   9   1 -10   28.69    2.70
  -7  -1  10    0.46    0.97
   7  -1 -10    0.75    1.06
   7   1 -10    0.30    0.91
   7   1 -10   -0.20    0.94
  -7   1  10    0.43    0.97
   5  -1 -10    6.47    1.32
   5  -1 -10    4.77    1.19
  -5  -1  10    5.83    1.16
  -5   1  10    3.03    1.09
   5   1 -10    4.30    1.16
   5   1 -10    5.89    1.25
  -3  -1  10   79.00    3.11
   3  -1 -10   76.79    3.13
   3  -1 -10   77.12    3.29
  -3   1  10   74.30    3.14
   3   1 -10   78.19    3.26
   3   1 -10   75.98    3.12
  -1  -1  10   27.28    2.03
   1  -1 -10   30.98    2.02
   1  -1 -10   30.86    1.94
  -1   1  10   29.43    1.95
   1   1 -10   28.26    1.92
   1   1 -10   31.27    1.98
   1  -1  10    3.67    0.98
  -1  -1 -10    4.37    1.01
  -1  -1 -10    3.31    1.03
  -1   1 -10    2.19    0.89
  -1   1 -10    3.60    1.01
   1   1  10    3.89    1.02
  -3  -1 -10   19.22    1.84
  -3  -1 -10   16.75    1.73
   3  -1  10   19.48    1.81
   3   1  10   18.08    1.74
  -3   1 -10   16.98    1.77
  -3   1 -10   21.25    1.92
  -5  -1 -10   -0.39    0.77
   5  -1  10    2.31    1.03
  -5  -1 -10   -0.83    0.67
   5   1  10    0.31    0.86
  -5   1 -10    0.18    0.83
  -5   1 -10    0.68    0.91
  -7  -1 -10    0.44    1.04
   7  -1  10    1.49    1.12
  -7   1 -10    0.55    1.04
   7   1  10    1.63    1.11
   9  -1  10   32.61    2.99
   9   1  10   25.02    2.64
  -9   1 -10   30.10    2.93
  11  -1  10    0.86    1.50
  11   1  10    1.87    1.47
 -11   1 -10    0.38    1.47
  10  -2 -10   11.03    2.06
  10   2 -10   10.87    1.98
 -10   2  10   16.77    2.25
   8  -2 -10    3.70    1.31
  -8   2  10    1.74    1.28
   8   2 -10    1.73    1.07
   6  -2 -10   11.34    1.69
   6   2 -10   10.71    1.57
  -6   2  10   10.70    1.61
   4  -2 -10   56.95    2.93
  -4  -2  10   56.24    2.63
   4  -2 -10   59.00    2.87
   4   2 -10   54.25    2.70
  -4   2  10   56.84    2.84
   4   2 -10   60.13    2.84
  -2  -2  10   28.94    1.86
   2  -2 -10   26.36    2.06
  -2  -2  10   29.63    1.95
   2  -2 -10   30.14    2.04
   2   2 -10   28.69    1.93
   2   2 -10   28.18    1.87
  -2   2  10   27.09    2.13
   0  -2 -10   78.28    3.09
   0  -2 -10   76.91    3.30
   0  -2  10   80.40    3.05
   0  -2  10   81.94    3.26
   0   2 -10   80.08    3.09
   0   2  10   81.02    3.19
   0   2 -10   82.46    3.19
  -2  -2 -10  129.19    4.48
   2  -2  10  127.84    4.09
  -2  -2 -10  129.35    4.21
  -2   2 -10  135.04    4.39
  -2   2 -10  134.49    4.27
   2   2  10  125.23    4.20
  -4  -2 -10  137.13    4.55
   4  -2  10  144.92    4.68
  -4  -2 -10  141.43    4.92
   4   2  10  146.07    4.76
  -4   2 -10  160.48    5.10
  -4   2 -10  145.77    4.76
  -6  -2 -10    2.50    1.11
   6  -2  10    1.73    1.07
  -6   2 -10    3.80    1.21
  -6   2 -10    2.65    1.21
   6   2  10    0.62    0.95
   8  -2  10   -0.13    1.10
   8   2  10    1.05    1.07
  -8   2 -10    0.11    1.13
 -10   2 -10   28.70    3.03
  10   2  10   19.03    2.46
   9   3 -10   11.10    1.83
  -9   3  10    6.69    1.70
   7  -3 -10    0.92    1.15
  -7   3  10    1.92    1.14
   7   3 -10    2.40    1.09
   5  -3 -10    0.53    0.97
   5   3 -10    0.74    0.88
  -5   3  10    0.27    0.96
   3  -3 -10   83.25    3.54
   3  -3 -10   80.40    3.29
   3   3 -10   80.44    3.15
  -3   3  10   81.16    3.31
  -1  -3  10   14.32    1.51
   1  -3 -10   17.95    1.82
  -1  -3  10   17.71    1.72
   1  -3 -10   18.76    1.74
   1   3 -10   17.31    1.63
  -1   3  10   14.75    1.60
   1   3 -10   20.45    1.74
  -1  -3 -10    1.48    0.82
  -1  -3 -10   -0.08    0.75
   1  -3  10    0.34    0.78
   1   3  10   -0.12    0.73
  -1   3 -10    0.17    0.73
  -1   3 -10   -0.77    0.63
  -3  -3 -10    4.76    1.13
  -3   3 -10    5.83    1.21
  -3   3 -10    6.89    1.22
   3   3  10    5.56    1.16
  -5   3 -10    5.34    1.24
   5   3  10    6.41    1.37
   7   3  10    1.90    1.14
  -7   3 -10    0.01    1.03
   9   3  10   25.50    2.63
  -9   3 -10   27.18    2.82
   8   4 -10   64.79    3.23
  -8   4  10   61.77    3.52
   6   4 -10   59.89    2.94
  -6   4  10   57.50    3.19
   4   4 -10    5.59    1.18
  -4   4  10    8.08    1.43
  -2  -4  10   16.51    1.60
  -2   4  10   14.11    1.66
   2   4 -10   13.66    1.48
   0  -4  10   11.63    1.41
   0  -4 -10    7.34    1.31
   0   4 -10   10.03    1.35
   0   4  10    8.86    1.38
   2   4  10   12.10    1.50
  -2   4 -10   15.88    1.66
  -4   4 -10    1.25    0.93
   4   4  10    0.29    0.86
  -6   4 -10    9.29    1.58
   6   4  10    8.67    1.52
  -8   4 -10   14.26    2.10
   8   4  10    8.50    1.70
  -7   5  10    0.84    1.14
   7   5 -10    1.74    1.05
   5   5 -10    3.73    1.15
  -5   5  10    4.64    1.33
  -3  -5  10   37.67    2.19
  -3   5  10   36.81    2.37
   3   5 -10   36.88    2.11
  -1  -5  10   12.68    1.53
  -1   5  10   11.84    1.54
   1   5 -10   11.53    1.39
   1   5  10    2.64    0.99
  -1   5 -10    0.75    0.85
   3   5  10   20.91    1.92
  -3   5 -10   18.59    1.85
   5   5  10    3.90    1.17
  -5   5 -10    5.00    1.29
   7   5  10    3.32    1.24
  -7   5 -10    3.01    1.30
   6   6 -10    0.63    0.89
  -6   6  10    0.38    1.06
   4   6 -10   26.45    2.01
  -4   6  10   21.34    2.18
  -2  -6  10   12.68    1.55
  -2   6  10    8.22    1.43
   2   6 -10   12.19    1.40
   0  -6  10   41.89    2.33
   0   6  10   40.84    2.38
   0   6 -10   40.70    2.20
  -2   6 -10   38.46    2.26
   2   6  10   37.99    2.28
  -4   6 -10   70.68    3.18
   4   6  10   57.55    2.90
   6   6  10    4.86    1.33
  -6   6 -10    5.53    1.44
  -5   7  10    1.21    1.15
   3   7 -10   37.02    1.97
  -3   7  10   35.43    2.73
  -1  -7  10    1.25    1.02
  -1   7  10    2.50    1.09
   1   7 -10    3.00    0.93
   1   7  10    2.87    1.01
  -1   7 -10   -0.11    0.81
   3   7  10    2.04    0.99
  -3   7 -10    0.12    0.93
  10   0 -11    6.99    1.85
   8   0 -11    0.97    1.27
  -8   0  11   -0.67    1.12
  -6   0  11  133.12    4.77
   6   0 -11  139.48    5.18
   6   0 -11  142.47    4.99
  -4   0  11   83.55    3.45
   4   0 -11   74.87    3.33
   4   0 -11   85.17    3.62
   2   0 -11   51.82    2.69
   2   0 -11   41.91    2.46
  -2   0  11   49.03    2.53
   0   0 -11    7.06    1.32
   0   0 -11    6.28    1.21
   0   0  11    7.15    1.25
  -2   0 -11   74.81    3.31
  -2   0 -11   70.52    3.14
   2   0  11   75.89    3.13
  -4   0 -11   66.43    3.13
   4   0  11   65.73    3.14
  -4   0 -11   66.82    3.26
  -6   0 -11    2.41    1.14
   6   0  11    2.42    1.17
  -8   0 -11   12.65    2.00
   8   0  11   11.06    1.93
 -10   0 -11    0.34    1.47
  10   0  11    2.08    1.47
   9  -1 -11   20.50    2.52
  -9   1  11   21.83    2.54
   9   1 -11   19.64    2.41
  -7  -1  11    0.73    1.09
   7  -1 -11    3.41    1.34
  -7   1  11    1.95    1.16
   7   1 -11    1.75    1.14
   5  -1 -11   15.02    1.89
  -5  -1  11   15.90    1.77
   5  -1 -11   16.36    1.98
  -5   1  11   15.64    1.84
   5   1 -11   15.26    1.87
   5   1 -11   13.81    1.80
   3  -1 -11    1.63    0.95
  -3  -1  11    2.45    0.94
   3  -1 -11    3.15    1.06
   3   1 -11    4.86    1.18
   3   1 -11    3.32    1.10
  -3   1  11    2.94    1.03
  -1  -1  11    3.26    1.04
   1  -1 -11    1.90    0.94
   1  -1 -11    4.12    1.07
   1   1 -11    2.08    0.89
  -1   1  11    1.98    0.91
   1   1 -11    1.22    0.88
  -1  -1 -11   52.95    2.61
  -1  -1 -11   54.49    2.77
   1  -1  11   48.80    2.55
   1   1  11   50.16    2.57
  -1   1 -11   54.93    2.75
  -1   1 -11   50.67    2.58
  -3  -1 -11    2.88    1.07
   3  -1  11    2.70    1.06
  -3  -1 -11    4.60    1.17
  -3   1 -11    4.00    1.09
   3   1  11    1.75    0.92
  -3   1 -11    2.49    1.12
   5  -1  11    0.31    1.00
  -5  -1 -11    1.76    1.09
  -5   1 -11   -1.76    0.74
  -5   1 -11   -0.64    0.76
   5   1  11   -0.55    0.91
  -7  -1 -11   41.85    2.74
   7  -1  11   42.34    3.20
   7   1  11   37.44    2.99
  -7   1 -11   43.36    2.81
   9  -1  11   13.36    2.14
   9   1  11    9.78    1.88
  -9   1 -11   12.83    2.18
  10  -2 -11    1.57    1.51
  10   2 -11    0.99    1.30
 -10   2  11    4.94    1.57
   8  -2 -11   43.43    2.93
   8   2 -11   37.29    3.10
  -8   2  11   45.67    2.97
   6  -2 -11   -0.80    0.96
   6   2 -11    0.08    0.93
  -6   2  11    0.37    1.05
   4  -2 -11    8.52    1.50
   4   2 -11    8.41    1.45
   4   2 -11    6.98    1.34
  -4   2  11    7.14    1.38
   2  -2 -11   -0.28    0.74
  -2  -2  11    0.57    0.86
   2  -2 -11    0.12    0.79
   2   2 -11    1.10    0.86
  -2   2  11    0.42    0.83
   2   2 -11   -0.04    0.81
   0  -2  11    7.96    1.29
   0  -2 -11    6.18    1.24
   0  -2 -11    3.97    1.13
   0   2 -11    6.83    1.20
   0   2  11    4.48    1.12
   0   2 -11    6.64    1.24
  -2  -2 -11   12.26    1.58
   2  -2  11   11.35    1.47
  -2  -2 -11   11.67    1.53
  -2   2 -11   11.78    1.51
   2   2  11   11.23    1.51
  -2   2 -11   12.61    1.58
   4  -2  11   40.12    2.44
  -4  -2 -11   40.39    2.42
   4   2  11   36.36    2.39
  -4   2 -11   36.47    2.43
  -4   2 -11   43.19    2.64
   6  -2  11  125.60    4.63
  -6   2 -11  119.73    4.68
   6   2  11  126.25    4.73
   8  -2  11    9.18    1.83
  -8   2 -11    7.19    1.74
   8   2  11   10.33    1.83
 -10   2 -11   37.34    3.52
  10   2  11   30.26    3.08
  -9   3  11   15.14    2.25
   9   3 -11   15.07    2.08
   7   3 -11    3.02    1.27
  -7   3  11    3.36    1.34
   5  -3 -11   11.01    1.75
  -5   3  11   10.59    1.68
   5   3 -11   12.43    1.71
   3  -3 -11    5.90    1.35
  -3   3  11    6.42    1.33
   3   3 -11    5.37    1.20
   1  -3 -11    1.45    0.95
   1  -3 -11    1.21    0.94
   1   3 -11    1.60    0.90
  -1   3  11    1.46    0.90
  -1  -3 -11   10.51    1.56
  -1  -3 -11   12.28    1.59
   1   3  11   13.04    1.67
  -1   3 -11   11.64    1.53
  -3   3 -11    0.28    0.90
   3   3  11   -0.68    0.81
   5   3  11    1.53    1.05
  -5   3 -11    1.40    1.04
   7   3  11   35.32    2.86
  -7   3 -11   35.37    3.04
   9   3  11   15.01    2.17
  -9   3 -11   12.86    2.24
  -8   4  11   -0.52    1.11
   8   4 -11    1.11    1.14
  -6   4  11   75.14    3.78
   6   4 -11   83.97    3.63
  -4   4  11   55.97    3.02
   4   4 -11   53.68    2.78
  -2   4  11   34.66    2.25
   2   4 -11   35.40    2.14
   0   4  11   10.80    1.54
   0   4 -11   11.67    1.50
  -2   4 -11   39.44    2.34
   2   4  11   41.20    2.46
   4   4  11   29.14    2.42
  -4   4 -11   31.84    2.53
   6   4  11    1.14    1.15
  -6   4 -11    2.28    1.19
  -8   4 -11   11.30    2.00
   8   4  11   10.66    1.84
   7   5 -11    2.12    1.08
  -7   5  11    1.68    1.24
  -5   5  11    7.81    1.58
   5   5 -11    6.53    1.31
  -3   5  11   -0.59    0.84
   3   5 -11    0.43    0.87
  -1   5  11    1.53    1.01
   1   5 -11    0.78    0.90
   1   5  11   35.48    2.28
  -1   5 -11   33.77    2.19
  -3   5 -11   12.37    1.68
   3   5  11   10.76    1.63
  -5   5 -11    1.91    1.11
   5   5  11    0.74    0.97
   7   5  11   17.85    2.15
  -7   5 -11   23.59    2.56
   6   6 -11    0.32    0.99
  -6   6  11    0.40    1.15
  -4   6  11    1.44    1.05
   4   6 -11    1.23    1.00
  -2   6  11    0.35    0.98
   2   6 -11    0.25    0.81
   0   6 -11    4.65    1.14
   0   6  11    6.34    1.30
   2   6  11    8.27    1.45
  -2   6 -11   10.01    1.50
   4   6  11    9.47    1.62
  -4   6 -11   11.15    1.69
   6   6  11   53.28    3.05
  -6   6 -11   53.70    3.14
   3   7 -11    4.69    1.13
  -3   7  11    3.02    1.29
   1   7 -11    1.33    0.90
  -1   7  11    0.56    1.05
   1   7  11    2.54    1.11
  -1   7 -11    1.24    0.94
   3   7  11   -0.10    0.97
  -3   7 -11   -0.98    0.90
  10   0 -12    9.69    2.12
  -8   0  12    1.32    1.21
   8   0 -12    1.75    1.39
   6   0 -12    9.06    1.66
  -6   0  12    8.10    1.55
   4   0 -12    6.05    1.39
  -4   0  12    5.38    1.26
   4   0 -12    4.66    1.27
   2   0 -12  120.36    4.51
   2   0 -12  121.15    4.29
  -2   0  12  111.08    4.09
   0   0 -12   39.03    2.45
   0   0  12   34.08    2.58
   0   0 -12   37.62    2.34
  -2   0 -12    3.93    1.13
   2   0  12    2.66    1.07
  -2   0 -12    2.43    1.04
  -4   0 -12  129.73    4.71
   4   0  12  131.68    4.73
  -6   0 -12   21.50    2.40
   6   0  12   16.06    2.10
  -8   0 -12    2.87    1.38
   8   0  12    5.03    1.60
  10   0  12   -1.58    1.28
   9  -1 -12    5.03    1.59
   9   1 -12    2.29    1.40
  -9   1  12    5.39    1.69
   7  -1 -12    4.85    1.50
  -7   1  12    4.71    1.44
   7   1 -12    5.90    1.59
   5  -1 -12   18.01    2.10
  -5  -1  12   18.83    2.04
   5   1 -12   15.96    1.93
   5   1 -12   19.70    2.19
  -5   1  12   19.56    2.15
   3  -1 -12    0.72    0.97
   3  -1 -12    2.68    1.13
  -3  -1  12    1.08    0.94
   3   1 -12    1.74    1.03
   3   1 -12    1.56    1.01
  -3   1  12    3.19    1.13
  -1  -1  12   18.37    1.86
   1  -1 -12   22.81    2.10
   1  -1 -12   22.60    2.20
   1   1 -12   20.39    2.07
  -1   1  12   23.44    2.17
   1   1 -12   22.85    2.11
   1  -1  12   42.87    2.39
  -1  -1 -12   46.06    2.55
  -1  -1 -12   41.02    2.56
  -1   1 -12   36.67    2.37
  -1   1 -12   42.83    2.60
   1   1  12   42.86    2.53
  -3  -1 -12   15.95    1.92
   3  -1  12   15.80    1.80
   3   1  12   14.49    1.83
  -3   1 -12   12.60    1.76
  -3   1 -12   14.29    1.82
   5  -1  12    3.74    1.24
  -5  -1 -12    5.53    1.40
   5   1  12    3.28    1.26
  -5   1 -12    2.76    1.29
  -7  -1 -12    6.57    1.63
   7  -1  12    2.44    1.39
  -7   1 -12    5.45    1.53
   7   1  12    5.99    1.52
   9  -1  12   -0.53    1.35
   9   1  12    0.45    1.18
  -9   1 -12    0.51    1.40
  10  -2 -12    6.58    1.96
 -10   2  12   14.95    2.36
  10   2 -12    9.01    2.01
   8  -2 -12   32.12    3.03
  -8   2  12   31.56    2.98
   8   2 -12   28.83    2.82
   6  -2 -12   28.75    2.70
   6   2 -12   30.23    2.63
  -6   2  12   27.92    2.59
   4  -2 -12  121.02    4.52
   4   2 -12  119.35    4.42
  -4   2  12  114.05    4.48
  -2  -2  12   -0.05    0.88
   2  -2 -12    1.54    1.03
   2   2 -12    0.36    0.92
  -2   2  12    0.72    0.97
   2   2 -12    0.49    0.88
   0  -2 -12    1.12    0.96
   0  -2  12    0.39    0.90
   0   2  12   -0.04    0.89
   0   2 -12    1.33    0.98
   0   2 -12    0.87    0.84
   2  -2  12   22.00    2.07
  -2  -2 -12   17.52    1.94
  -2   2 -12   22.29    2.13
  -2   2 -12   20.65    2.08
   2   2  12   17.07    1.93
  -4  -2 -12    3.39    1.18
   4  -2  12    6.60    1.42
  -4   2 -12    7.10    1.45
   4   2  12    5.88    1.38
  -4   2 -12    4.23    1.31
   6  -2  12    5.74    1.52
  -6   2 -12    3.91    1.32
   6   2  12    3.21    1.28
  -8   2 -12    4.89    1.62
   8   2  12    1.47    1.33
   9   3 -12   -0.04    1.17
  -9   3  12    0.86    1.33
   7   3 -12    4.03    1.36
  -7   3  12    5.77    1.52
   5   3 -12   18.25    2.06
  -5   3  12   20.62    2.21
   3  -3 -12    8.61    1.57
   3   3 -12    6.41    1.37
  -3   3  12    8.13    1.51
   1  -3 -12    3.78    1.20
  -1   3  12    3.91    1.12
   1   3 -12    4.40    1.19
   1   3  12   24.72    2.29
  -1   3 -12   27.22    2.30
   3   3  12    9.30    1.55
  -3   3 -12    9.58    1.61
  -5   3 -12    4.16    1.33
   5   3  12    3.75    1.31
   7   3  12    6.38    1.62
  -7   3 -12    6.97    1.71
   9   3  12    0.88    1.31
  -9   3 -12    0.05    1.24
   8   4 -12    1.31    1.26
  -8   4  12    0.13    1.34
   6   4 -12    5.66    1.40
  -6   4  12    8.43    1.73
   4   4 -12    2.44    1.11
  -4   4  12    2.08    1.18
  -2   4  12   78.43    3.58
   2   4 -12   74.55    3.26
   0   4  12   32.66    2.55
   0   4 -12   26.85    2.25
   2   4  12    4.73    1.32
  -2   4 -12    7.18    1.42
  -4   4 -12   76.94    3.63
   4   4  12   73.47    3.51
   6   4  12   16.86    2.13
  -6   4 -12   16.51    2.15
   8   4  12   -0.16    1.08
  -8   4 -12    5.00    1.66
   7   5 -12    1.33    1.21
  -7   5  12    3.69    1.48
   5   5 -12    8.25    1.52
  -5   5  12    8.43    1.68
  -3   5  12    0.85    1.09
   3   5 -12    0.31    0.90
  -1   5  12   26.52    2.40
   1   5 -12   19.79    1.99
   1   5  12   21.30    2.13
  -1   5 -12   15.73    1.84
   3   5  12    6.58    1.52
  -3   5 -12    8.99    1.57
  -5   5 -12    2.30    1.21
   5   5  12    0.80    1.05
   4   6 -12   47.63    2.64
  -4   6  12   44.77    2.89
   2   6 -12    0.85    0.98
  -2   6  12   -0.20    0.95
   0   6  12    2.86    1.19
   0   6 -12    4.28    1.19
   2   6  12   13.99    1.82
  -2   6 -12   12.58    1.73
  -4   6 -12   -0.52    0.99
   4   6  12    0.37    1.11
   8   0 -13   -0.01    1.36
  -6   0  13    8.35    1.63
   6   0 -13    6.64    1.59
  -4   0  13    9.87    1.67
   4   0 -13   11.68    1.78
   2   0 -13    0.84    0.95
  -2   0  13    0.40    1.01
   2   0 -13    1.50    1.09
   0   0 -13   21.02    2.20
   0   0 -13   24.70    2.31
   0   0  13   19.87    2.10
  -2   0 -13   11.07    1.76
   2   0  13   11.92    1.77
   4   0  13   28.14    2.56
  -4   0 -13   35.90    2.86
   6   0  13   58.61    3.45
  -6   0 -13   58.04    3.48
   8   0  13   40.39    3.47
  -8   0 -13   36.32    3.30
   9  -1 -13    1.58    1.48
  -9   1  13    0.25    1.38
   9   1 -13    1.14    1.37
   7  -1 -13   17.57    2.31
   7   1 -13   20.11    2.45
  -7   1  13   23.36    2.59
  -5  -1  13    0.66    1.12
   5  -1 -13   -0.85    1.06
  -5   1  13    2.37    1.17
   5   1 -13    1.42    1.18
  -3  -1  13   -0.39    0.95
   3  -1 -13   -1.17    0.88
   3   1 -13    0.80    1.01
   3   1 -13    0.32    0.98
  -3   1  13   -1.15    0.92
   1  -1 -13    6.73    1.42
  -1  -1  13    7.64    1.42
   1   1 -13    9.58    1.61
  -1   1  13    8.27    1.46
   1   1 -13    7.47    1.46
   1  -1  13   50.70    2.84
  -1  -1 -13   50.16    2.86
  -1   1 -13   54.44    3.03
  -1   1 -13   52.53    2.86
   1   1  13   46.70    2.77
   3  -1  13   13.48    1.80
  -3  -1 -13   11.20    1.73
  -3   1 -13    8.33    1.61
   3   1  13   12.31    1.77
   5  -1  13    0.67    1.13
  -5  -1 -13    2.59    1.23
  -5   1 -13    0.22    1.12
   5   1  13    0.10    1.10
   7  -1  13    2.10    1.30
  -7  -1 -13    0.08    1.29
  -7   1 -13   -1.73    1.15
   7   1  13    1.47    1.37
   9  -1  13    2.71    1.62
  -9   1 -13    0.62    1.54
   9   1  13    1.45    1.46
   8  -2 -13   19.42    2.57
   8   2 -13   23.86    2.68
  -8   2  13   15.76    2.32
   6  -2 -13    6.34    1.75
   6   2 -13   10.87    1.82
  -6   2  13    6.03    1.52
   4  -2 -13   49.76    2.95
  -4   2  13   46.48    2.97
   4   2 -13   50.51    2.96
   2  -2 -13  147.73    5.14
   2   2 -13  149.88    5.14
  -2   2  13  148.11    5.21
   0  -2  13   17.98    1.98
   0  -2 -13   16.57    2.02
   0   2 -13   19.86    2.10
   0   2 -13   15.66    1.91
   0   2  13   14.88    1.96
  -2  -2 -13   27.05    2.41
   2  -2  13   21.83    2.14
  -2   2 -13   24.65    2.36
   2   2  13   21.58    2.25
  -2   2 -13   26.76    2.43
   4  -2  13   30.92    2.63
  -4  -2 -13   31.43    2.75
   4   2  13   23.78    2.44
  -4   2 -13   30.86    2.68
   6   2  13   13.68    1.98
  -6   2 -13    9.99    1.91
  -8   2 -13    0.16    1.34
   8   2  13   -0.89    1.18
  -7   3  13    9.28    1.91
   7   3 -13   12.09    1.95
   5   3 -13    2.19    1.19
  -5   3  13   -0.50    1.04
   3   3 -13    1.52    1.08
  -3   3  13    0.26    1.00
  -1   3  13   10.96    1.65
   1   3 -13    9.33    1.53
   1   3  13   39.02    2.61
  -1   3 -13   40.06    2.58
  -3   3 -13   10.34    1.74
   3   3  13   12.67    1.85
   5   3  13   -0.18    1.06
  -5   3 -13    1.89    1.27
   7   3  13    1.31    1.30
  -7   3 -13    3.31    1.50
   6   4 -13    6.70    1.60
  -6   4  13    5.78    1.68
  -4   4  13    8.86    1.76
   4   4 -13    6.97    1.53
  -2   4  13    2.32    1.19
   2   4 -13    1.58    1.03
   0   4  13   14.56    1.83
   0   4 -13   15.62    1.89
   2   4  13    5.56    1.46
  -2   4 -13    3.39    1.29
   4   4  13   22.48    2.37
  -4   4 -13   23.26    2.43
  -6   4 -13   37.74    3.28
   6   4  13   32.70    2.93
   5   5 -13    3.15    1.31
  -5   5  13    1.56    1.33
  -3   5  13    0.02    1.05
   3   5 -13   -0.86    0.88
  -1   5  13    3.69    1.27
   1   5 -13    4.25    1.26
  -1   5 -13   30.65    2.59
   1   5  13   27.83    2.54
   3   5  13    3.80    1.43
  -3   5 -13    2.90    1.33
   5   5  13   -0.36    1.20
  -5   5 -13    0.01    1.10
   2   6 -13   61.30    2.98
  -2   6  13   54.96    3.25
   0   6 -13    8.82    1.56
   0   6  13    5.85    1.51
   2   6  13   19.59    2.16
  -2   6 -13   16.32    1.95
   8   0 -14   45.98    3.82
  -6   0  14    1.59    1.35
   6   0 -14    0.50    1.28
  -4   0  14  110.45    4.52
   4   0 -14  110.21    4.67
   2   0 -14    5.34    1.37
  -2   0  14    3.50    1.30
   0   0  14    5.38    1.41
   0   0 -14    7.12    1.53
  -2   0 -14   12.93    1.92
   2   0  14   10.07    1.74
  -4   0 -14   10.03    1.89
   4   0  14    9.70    1.84
   6   0  14    3.85    1.56
  -6   0 -14    4.44    1.62
  -8   0 -14    3.84    1.76
   8   0  14    1.99    1.45
   7  -1 -14   15.34    2.26
   7   1 -14   13.82    2.14
  -7   1  14    9.71    2.03
   5  -1 -14   65.95    3.65
   5   1 -14   73.18    3.76
  -5   1  14   56.64    3.38
  -3  -1  14    0.60    1.02
   3  -1 -14    0.37    1.17
   3   1 -14    3.00    1.32
  -3   1  14    0.80    1.15
  -1  -1  14    6.40    1.47
   1  -1 -14    6.16    1.51
   1   1 -14    9.14    1.63
  -1   1  14    5.04    1.38
   1  -1  14   -0.69    1.00
  -1  -1 -14    1.03    1.09
  -1   1 -14    1.55    1.02
   1   1  14    0.81    1.09
   3  -1  14   17.99    2.15
  -3  -1 -14   15.54    2.13
   3   1  14   16.65    2.10
  -3   1 -14   14.94    2.09
   5  -1  14    5.60    1.53
  -5  -1 -14    2.52    1.41
  -5   1 -14    6.39    1.67
   5   1  14    3.60    1.46
   7  -1  14    5.39    1.64
   7   1  14    5.31    1.70
  -7   1 -14    5.98    1.87
   8  -2 -14    1.79    1.57
   8   2 -14    0.21    1.37
  -8   2  14    1.71    1.39
   6  -2 -14   17.68    2.45
   6   2 -14   20.48    2.43
  -6   2  14   16.03    2.25
   4  -2 -14   12.78    1.95
   4   2 -14    8.29    1.68
  -4   2  14   12.72    2.00
   2  -2 -14   70.07    3.50
   2   2 -14   74.99    3.60
  -2   2  14   65.12    3.52
   0  -2 -14   27.77    2.61
   0   2  14   25.62    2.48
   0   2 -14   27.64    2.48
  -2  -2 -14   47.55    3.02
   2   2  14   40.25    3.11
  -2   2 -14   49.33    2.99
   4   2  14    3.38    1.41
  -4   2 -14    1.40    1.26
   6   2  14   32.92    3.02
  -6   2 -14   33.33    3.20
  -7   3  14    5.63    1.79
   7   3 -14    5.43    1.65
   5   3 -14   40.69    3.20
  -5   3  14   47.13    3.09
  -3   3  14    0.02    1.09
   3   3 -14   -0.55    1.00
  -1   3  14    8.06    1.60
   1   3 -14    9.74    1.67
  -1   3 -14    0.69    1.00
   1   3  14    1.43    1.19
   3   3  14    7.80    1.65
  -3   3 -14    8.92    1.80
   5   3  14   10.99    1.92
  -5   3 -14   15.32    2.23
  -7   3 -14   12.78    2.26
   7   3  14    8.08    1.87
   6   4 -14    1.75    1.28
  -6   4  14    0.74    1.24
  -4   4  14   82.11    4.16
   4   4 -14   85.23    3.90
   2   4 -14    1.01    1.11
  -2   4  14    4.38    1.42
   0   4 -14    3.54    1.25
   0   4  14    6.11    1.49
  -2   4 -14    3.19    1.33
   2   4  14    7.18    1.63
  -4   4 -14   11.48    1.90
   4   4  14    9.13    1.79
  -6   4 -14    5.07    1.65
   6   4  14    5.22    1.64
  -3   5  14    3.24    1.44
   3   5 -14    2.81    1.20
  -1   5  14    1.86    1.24
   1   5 -14   -0.70    0.97
  -1   5 -14   -0.66    0.97
   1   5  14    2.16    1.23
   3   5  14    7.29    1.70
  -3   5 -14    8.93    1.77
  -6   0  15   18.30    2.45
   6   0 -15   15.88    2.43
  -4   0  15   13.95    2.12
   4   0 -15   19.48    2.45
  -2   0  15   68.91    3.56
   2   0 -15   62.85    3.55
   0   0 -15   77.33    3.89
   0   0  15   82.40    3.89
   2   0  15   27.11    2.66
  -2   0 -15   23.69    2.61
   4   0  15    0.39    1.16
  -4   0 -15   -1.07    1.19
  -6   0 -15   23.69    2.78
   6   0  15   21.35    2.65
   7  -1 -15   28.11    3.10
  -7   1  15   25.25    2.92
   7   1 -15   27.37    3.05
   5  -1 -15    1.82    1.48
   5   1 -15    1.22    1.34
  -5   1  15    2.05    1.40
   3  -1 -15    0.95    1.25
   3   1 -15    2.13    1.25
  -3   1  15    2.43    1.32
  -1  -1  15    0.59    1.14
   1  -1 -15    3.70    1.49
  -1   1  15    2.81    1.26
   1   1 -15    1.00    1.25
  -1  -1 -15    1.30    1.30
   1  -1  15    2.68    1.30
  -1   1 -15    4.03    1.45
   1   1  15    1.37    1.20
   3  -1  15    1.50    1.20
  -3  -1 -15    0.69    1.27
   3   1  15   -0.56    1.12
  -3   1 -15    1.96    1.34
   5  -1  15   41.79    3.47
  -5  -1 -15   42.93    3.62
  -5   1 -15   48.46    3.74
   5   1  15   46.72    3.66
  -7   1 -15    5.52    1.87
   7   1  15    5.09    1.73
   6  -2 -15    4.31    1.71
   6   2 -15    2.11    1.38
  -6   2  15    2.77    1.50
   4  -2 -15    2.86    1.49
   4   2 -15    2.39    1.42
  -4   2  15    1.43    1.35
   2  -2 -15    2.82    1.38
  -2   2  15    1.84    1.25
   2   2 -15    5.55    1.50
   0  -2 -15    5.18    1.59
   0   2  15    5.75    1.63
   0   2 -15    4.25    1.46
  -2   2 -15    9.19    1.84
   2   2  15    5.71    1.57
  -4   2 -15   21.65    2.55
   4   2  15   22.97    2.60
   6   2  15    0.03    1.12
  -6   2 -15   -0.35    1.35
  -5   3  15   -1.35    1.12
   5   3 -15    0.56    1.22
  -3   3  15    2.74    1.27
   3   3 -15    2.82    1.30
   1   3 -15    2.17    1.25
  -1   3  15    1.52    1.22
  -1   3 -15    4.25    1.44
   1   3  15    6.53    1.66
   3   3  15    6.33    1.70
  -3   3 -15    6.05    1.66
  -5   3 -15   33.97    3.21
   5   3  15   40.04    3.44
   4   4 -15   20.70    2.40
  -4   4  15   20.19    2.55
   2   4 -15   38.27    3.04
  -2   4  15   36.64    3.21
   0   4 -15   52.52    3.22
   0   4  15   54.92    3.36
  -2   4 -15   20.01    2.38
   2   4  15   18.54    2.41
   4   4  15    0.86    1.29
  -4   4 -15   -0.94    1.10
   1   5 -15    0.05    1.05
  -1   5  15   -1.27    1.05
   1   5  15    2.33    1.31
  -1   5 -15    2.11    1.27
   6   0 -16    5.36    1.76
   4   0 -16    4.69    1.56
  -4   0  16    6.70    1.78
   2   0 -16   10.38    1.94
  -2   0  16    9.60    1.89
   0   0 -16    1.81    1.32
   0   0  16    2.43    1.43
  -2   0 -16  134.03    5.54
   2   0  16  140.87    5.53
   4   0  16   16.03    2.33
  -4   0 -16   17.44    2.52
  -6   0 -16   21.06    2.84
   6   0  16   16.67    2.48
   5  -1 -16    0.17    1.41
   5   1 -16   -0.10    1.30
  -5   1  16    0.92    1.39
   3  -1 -16   14.54    2.30
   3   1 -16   12.21    2.07
  -3   1  16   10.54    1.95
   1  -1 -16   21.25    2.55
   1   1 -16   16.86    2.34
  -1   1  16   19.86    2.38
  -1  -1 -16    2.79    1.50
   1   1  16    3.55    1.60
  -1   1 -16    2.35    1.40
  -3  -1 -16   12.21    2.12
   3  -1  16   11.87    2.07
  -3   1 -16    9.03    1.96
   3   1  16    9.69    1.90
   5   1  16    6.18    1.86
  -5   1 -16    4.71    1.78
   6   2 -16   21.98    2.73
  -6   2  16   22.83    2.79
   4   2 -16    4.57    1.58
  -4   2  16    7.23    1.78
   2  -2 -16    7.76    1.91
   2   2 -16    7.11    1.66
  -2   2  16   10.30    1.91
   0   2  16   48.41    3.19
   0   2 -16   45.73    3.56
   2   2  16    8.78    1.97
  -2   2 -16    9.28    1.91
  -4   2 -16    2.53    1.49
   4   2  16    2.35    1.43
  -5   3  16   -2.11    1.03
   5   3 -16    0.54    1.29
   3   3 -16   14.27    2.16
  -3   3  16   17.83    2.44
  -1   3  16   32.87    3.12
   1   3 -16   29.29    2.85
  -1   3 -16    4.05    1.42
   1   3  16    0.99    1.35
   3   3  16    6.44    1.80
  -3   3 -16    7.42    1.82
   2   4 -16    6.07    1.67
  -2   4  16    6.99    1.78
   0   4 -16    4.34    1.48
   0   4  16    0.95    1.34
  -2   4 -16   92.58    4.49
   2   4  16   89.57    4.52
   4   0 -17    2.18    1.65
   2   0 -17    6.78    1.86
  -2   0  17    7.16    1.82
   0   0  17    0.36    1.33
   0   0 -17    2.04    1.49
  -2   0 -17    8.90    2.03
   2   0  17   12.15    2.20
  -4   0 -17    6.54    1.94
   4   0  17    7.09    1.95
   3  -1 -17   15.68    2.50
  -3   1  17   13.21    2.23
   3   1 -17   17.39    2.48
   1  -1 -17   23.10    2.82
   1   1 -17   19.56    2.60
  -1   1  17   14.09    2.32
  -1  -1 -17    2.55    1.56
   1   1  17    0.78    1.32
  -1   1 -17    1.64    1.42
  -3  -1 -17    0.69    1.45
   3   1  17    0.12    1.42
  -3   1 -17   -0.42    1.34
   4   2 -17   35.10    3.41
  -4   2  17   32.42    3.30
   2   2 -17    7.38    1.81
  -2   2  17    3.34    1.61
   0   2  17   61.83    3.80
   0   2 -17   64.48    3.90
  -2   2 -17   24.66    2.83
   2   2  17   19.09    2.67
  -1   3  17   17.76    2.47
   1   3 -17   16.42    2.39
  -1   3 -17    0.96    1.36
   1   3  17   -0.28    1.27
   2   0 -18   -0.88    1.40
   0   0 -18   15.87    2.58
   0   0  18   13.36    2.32
   1  -1 -18   15.56    2.50
  -1   1  18    8.85    2.09
   1   1 -18   13.11    2.28
   0   0   0    0.00    0.00
;
_shelx_hkl_checksum     31094
_shelx_res_file
;
    ruizite.res created by SHELXL-2014/7
TITL ruiz2 in C2
CELL 0.71073   9.0360   6.1683  11.9601  90.000  91.433  90.000
ZERR    2.00   0.0003   0.0002   0.0004   0.000   0.002   0.000
LATT -7
SYMM -X, Y, -Z
SFAC O SI CA MN H
UNIT 34 8 4 4  16
L.S. 8
BOND $H
FMAP 2
PLAN 20
HTAB
EQIV $1 -x+3/2, y-1/2, -z+1
HTAB O7 O6_$1
HTAB O8 O9
HTAB O9 O6
HTAB O9 O8
SIZE 0.04 0.04 0.06
ACTA
TWIN -1 0 0 0 -1 0 0 0 -1
OMIT 0 0 1
OMIT 1 1 1
WGHT    0.024300    0.671800
BASF   0.18119
FVAR       0.12631
CA    3    0.294817    0.983877    0.739742    11.00000    0.01294    0.01013 =
         0.00756   -0.00064    0.00169   -0.00169
MN    4    0.749153    0.737342    0.999059    11.00000    0.00740    0.00682 =
         0.00623    0.00027    0.00176    0.00026
SI1   2    0.964404    0.987314    0.848775    11.00000    0.00629    0.00708 =
         0.00488    0.00024    0.00085   -0.00022
SI2   2    0.895487    1.001585    0.604501    11.00000    0.01007    0.01003 =
         0.00509   -0.00026    0.00080   -0.00202
O1    1    0.126037    0.985530    0.908171    11.00000    0.00706    0.00976 =
         0.00945   -0.00221   -0.00061    0.00054
O2    1    1.007552    0.989064    0.714336    11.00000    0.00944    0.01419 =
         0.00452    0.00027    0.00120   -0.00087
O3    1    0.865237    0.769907    0.869246    11.00000    0.00733    0.01005 =
         0.01157   -0.00244    0.00246   -0.00120
O4    1    0.130189    0.203149    0.127593    11.00000    0.00938    0.00726 =
         0.00458    0.00049    0.00181   -0.00136
O5    1    1.000000    1.040238    0.500000    10.50000    0.01898    0.02504 =
         0.00699    0.00000    0.00426    0.00000
O6    1    0.776874    1.191252    0.614595    11.00000    0.01274    0.01382 =
         0.00956   -0.00113   -0.00060    0.00183
O7    1    0.818344    0.761141    0.594737    11.00000    0.02100    0.01310 =
         0.01124    0.00005   -0.00544   -0.00348
O8    1    0.631680    0.988614    0.953476    11.00000    0.01134    0.00868 =
         0.00879   -0.00262   -0.00065    0.00061
O9    1    0.557049    0.974344    0.721344    11.00000    0.01722    0.02215 =
         0.02126    0.00140    0.00425   -0.00617
H1    5    0.791775    0.760127    0.536238    11.00000   10.04000
H2    5    0.616540    1.029112    0.905174    11.00000   10.04000
H3    5    0.594193    1.040897    0.679269    11.00000   10.04000
H4    5    0.585967    0.966955    0.777667    11.00000   10.04000
HKLF 4
REM  ruiz2 in C2
REM R1 =  0.0300 for    1732 Fo > 4sig(Fo)  and  0.0413 for all    2038 data
REM    127 parameters refined using      1 restraints
END
WGHT      0.0236      0.6788
REM Instructions for potential hydrogen bonds
HTAB O8 O9
HTAB O9 O6
REM Highest difference peak  0.600,  deepest hole -0.528,  1-sigma level  0.128
Q1    1   0.5590  0.9964  0.9973  11.00000  0.05    0.60
Q2    1   0.9401  0.9933  0.7221  11.00000  0.05    0.57
Q3    1   0.2934  0.9965  0.7746  11.00000  0.05    0.53
Q4    1   0.1072  0.0932  0.1172  11.00000  0.05    0.46
Q5    1   0.5174  0.9864  0.6640  11.00000  0.05    0.44
Q6    1   0.2673  1.0666  0.7380  11.00000  0.05    0.43
Q7    1   0.3302  0.9963  0.7060  11.00000  0.05    0.43
Q8    1   1.0000  0.9224  0.5000  10.50000  0.05    0.42
Q9    1   1.0067  0.9837  0.6555  11.00000  0.05    0.41
Q10   1   0.4191  0.9922  0.6602  11.00000  0.05    0.41
Q11   1   0.5398  0.9778  0.9448  11.00000  0.05    0.41
Q12   1   0.6603  0.9642  0.5193  11.00000  0.05    0.39
Q13   1   0.2472  0.9797  0.9400  11.00000  0.05    0.38
Q14   1   0.0994  1.0149  0.8444  11.00000  0.05    0.37
Q15   1   0.0762  1.0074  0.9373  11.00000  0.05    0.37
Q16   1   0.5871  0.8341  0.7216  11.00000  0.05    0.37
Q17   1   0.0571  0.2342  0.0993  11.00000  0.05    0.37
Q18   1   0.2465  1.0065  0.7148  11.00000  0.05    0.37
Q19   1   0.2677  0.9021  0.7337  11.00000  0.05    0.36
Q20   1   0.1776  1.0620  0.9310  11.00000  0.05    0.36
;
_shelx_res_checksum     78795
_iucr_refine_instructions_details
;
    ruizite.res created by SHELXL-2014/7
TITL ruiz2 in C2
CELL 0.71073   9.0360   6.1683  11.9601  90.000  91.433  90.000
ZERR    2.00   0.0003   0.0002   0.0004   0.000   0.002   0.000
LATT -7
SYMM -X, Y, -Z
SFAC O SI CA MN H
UNIT 34 8 4 4  16
L.S. 8
BOND $H
FMAP 2
PLAN 20
HTAB
EQIV $1 -x+3/2, y-1/2, -z+1
HTAB O7 O6_$1
HTAB O8 O9
HTAB O9 O6
HTAB O9 O8
SIZE 0.04 0.04 0.06
ACTA
TWIN -1 0 0 0 -1 0 0 0 -1
OMIT 0 0 1
OMIT 1 1 1
WGHT    0.024300    0.671800
BASF   0.18119
FVAR       0.12631
CA    3    0.294817    0.983877    0.739742    11.00000    0.01294    0.01013 =
         0.00756   -0.00064    0.00169   -0.00169
MN    4    0.749153    0.737342    0.999059    11.00000    0.00740    0.00682 =
         0.00623    0.00027    0.00176    0.00026
SI1   2    0.964404    0.987314    0.848775    11.00000    0.00629    0.00708 =
         0.00488    0.00024    0.00085   -0.00022
SI2   2    0.895487    1.001585    0.604501    11.00000    0.01007    0.01003 =
         0.00509   -0.00026    0.00080   -0.00202
O1    1    0.126037    0.985530    0.908171    11.00000    0.00706    0.00976 =
         0.00945   -0.00221   -0.00061    0.00054
O2    1    1.007552    0.989064    0.714336    11.00000    0.00944    0.01419 =
         0.00452    0.00027    0.00120   -0.00087
O3    1    0.865237    0.769907    0.869246    11.00000    0.00733    0.01005 =
         0.01157   -0.00244    0.00246   -0.00120
O4    1    0.130189    0.203149    0.127593    11.00000    0.00938    0.00726 =
         0.00458    0.00049    0.00181   -0.00136
O5    1    1.000000    1.040238    0.500000    10.50000    0.01898    0.02504 =
         0.00699    0.00000    0.00426    0.00000
O6    1    0.776874    1.191252    0.614595    11.00000    0.01274    0.01382 =
         0.00956   -0.00113   -0.00060    0.00183
O7    1    0.818344    0.761141    0.594737    11.00000    0.02100    0.01310 =
         0.01124    0.00005   -0.00544   -0.00348
O8    1    0.631680    0.988614    0.953476    11.00000    0.01134    0.00868 =
         0.00879   -0.00262   -0.00065    0.00061
O9    1    0.557049    0.974344    0.721344    11.00000    0.01722    0.02215 =
         0.02126    0.00140    0.00425   -0.00617
H1    5    0.791775    0.760127    0.536238    11.00000   10.04000
H2    5    0.616540    1.029112    0.905174    11.00000   10.04000
H3    5    0.594193    1.040897    0.679269    11.00000   10.04000
H4    5    0.585967    0.966955    0.777667    11.00000   10.04000
HKLF 4
REM  ruiz2 in C2
REM R1 =  0.0300 for    1732 Fo > 4sig(Fo)  and  0.0413 for all    2038 data
REM    127 parameters refined using      1 restraints
END
WGHT      0.0236      0.6788
REM Instructions for potential hydrogen bonds
HTAB O8 O9
HTAB O9 O6
REM Highest difference peak  0.600,  deepest hole -0.528,  1-sigma level  0.128
Q1    1   0.5590  0.9964  0.9973  11.00000  0.05    0.60
Q2    1   0.9401  0.9933  0.7221  11.00000  0.05    0.57
Q3    1   0.2934  0.9965  0.7746  11.00000  0.05    0.53
Q4    1   0.1072  0.0932  0.1172  11.00000  0.05    0.46
Q5    1   0.5174  0.9864  0.6640  11.00000  0.05    0.44
Q6    1   0.2673  1.0666  0.7380  11.00000  0.05    0.43
Q7    1   0.3302  0.9963  0.7060  11.00000  0.05    0.43
Q8    1   1.0000  0.9224  0.5000  10.50000  0.05    0.42
Q9    1   1.0067  0.9837  0.6555  11.00000  0.05    0.41
Q10   1   0.4191  0.9922  0.6602  11.00000  0.05    0.41
Q11   1   0.5398  0.9778  0.9448  11.00000  0.05    0.41
Q12   1   0.6603  0.9642  0.5193  11.00000  0.05    0.39
Q13   1   0.2472  0.9797  0.9400  11.00000  0.05    0.38
Q14   1   0.0994  1.0149  0.8444  11.00000  0.05    0.37
Q15   1   0.0762  1.0074  0.9373  11.00000  0.05    0.37
Q16   1   0.5871  0.8341  0.7216  11.00000  0.05    0.37
Q17   1   0.0571  0.2342  0.0993  11.00000  0.05    0.37
Q18   1   0.2465  1.0065  0.7148  11.00000  0.05    0.37
Q19   1   0.2677  0.9021  0.7337  11.00000  0.05    0.36
Q20   1   0.1776  1.0620  0.9310  11.00000  0.05    0.36
;
