# Supplementary material for: Redetermination of ruizite, Ca2Mn3+ 2[Si4O11(OH)2](OH)2·2H2O
Source: Acta Crystallogr E Crystallogr Commun. 2016 Jun 14;72(Pt 7):959–63. doi: 10.1107/S2056989016009129 (PMC4992915; doi:10.1107/S2056989016009129)
Supplement: Supplementary file 2 [file e-72-00959-Isup2.hkl]

data_I                                                                          
_shelx_title ' ruiz2 in C2'                                                     
_shelx_refln_list_code          4                                               
_shelx_F_calc_maximum      250.60                                               
_exptl_crystal_F_000       580.00                                               
_reflns_d_resolution_high  0.6596                                               
                                                                                
loop_                                                                           
 _space_group_symop_operation_xyz                                               
 'x, y, z'                                                                      
 '-x, y, -z'                                                                    
 'x+1/2, y+1/2, z'                                                              
 '-x+1/2, y+1/2, -z'                                                            
                                                                                
_cell_length_a     9.0360                                                       
_cell_length_b     6.1683                                                       
_cell_length_c    11.9601                                                       
_cell_angle_alpha  90.000                                                       
_cell_angle_beta   91.433                                                       
_cell_angle_gamma  90.000                                                       
                                                                                
_shelx_F_squared_multiplier     1.000                                           
                                                                                
loop_                                                                           
 _refln_index_h                                                                 
 _refln_index_k                                                                 
 _refln_index_l                                                                 
 _refln_F_squared_calc                                                          
 _refln_F_squared_meas                                                          
 _refln_F_squared_sigma                                                         
 _refln_observed_status                                                         
   1  -9   0        570.40        548.42        57.04 o                         
   3  -9   0        103.54        102.79        55.16 o                         
   2  -8   0        504.79        422.44        55.78 o                         
   4  -8   0        881.39        902.54        92.76 o                         
   6  -8   0        450.11        507.05        67.69 o                         
   3  -7   0       2149.03       2025.70       100.28 o                         
   5  -7   0        557.02        533.67        44.51 o                         
   7  -7   0        256.70        248.20        63.93 o                         
   2  -6   0       2707.42       2640.64        68.63 o                         
   4  -6   0        799.89        724.05        52.72 o                         
   6  -6   0        933.36        904.10        61.03 o                         
   8  -6   0       1022.93       1014.11       103.42 o                         
   1  -5   0       2957.74       2831.19        61.60 o                         
   3  -5   0        297.70        290.36        29.73 o                         
   5  -5   0        731.91        703.06        42.80 o                         
   7  -5   0       1056.13       1039.80        93.39 o                         
   0  -4   0      62800.36      62676.46      1192.11 o                         
   2  -4   0       2554.04       2483.34        48.86 o                         
   4  -4   0       1659.58       1735.62        41.24 o                         
   6  -4   0       1246.12       1301.92        57.13 o                         
   8  -4   0       1939.88       2006.90       125.35 o                         
   3  -3   0       7720.00       7921.15       115.40 o                         
   5  -3   0       1468.72       1541.97        44.20 o                         
   7  -3   0       1415.44       1347.89        75.34 o                         
   9  -3   0         23.55        -26.32        53.90 o                         
   2  -2   0      23933.20      23867.38       232.96 o                         
   4  -2   0       1772.74       1595.99        34.84 o                         
   6  -2   0       2222.28       2218.93        51.10 o                         
   8  -2   0       1944.42       2096.13       100.60 o                         
  10  -2   0       3762.54       3660.93       192.42 o                         
  12  -2   0       2948.74       2905.05       225.64 o                         
   1  -1   0       7470.79       7404.59        87.00 o                         
   3  -1   0       5186.66       5252.68        70.77 o                         
   5  -1   0       1086.73       1162.49        38.29 o                         
   7  -1   0       2752.89       2711.15        77.27 o                         
   9  -1   0        544.05        465.68        59.71 o                         
  11  -1   0         81.25         68.94        72.08 o                         
  13  -1   0         95.60        205.58       100.28 o                         
   2   0   0       6674.23       6762.95        69.21 o                         
   4   0   0       2362.26       2266.84        41.43 o                         
   6   0   0       1617.67       1571.15        49.20 o                         
   8   0   0       4431.40       4293.87       128.75 o                         
  10   0   0         92.85        117.48        44.83 o                         
  12   0   0        387.01        228.47        66.92 o                         
   1   1   0       7462.28       7605.16       154.81 o                         
   3   1   0       5235.93       5416.66        82.82 o                         
   5   1   0       1097.33       1204.58        46.99 o                         
   7   1   0       2744.20       2678.00       120.97 o                         
   9   1   0        520.95        550.23        75.95 o                         
  11   1   0         82.70         25.10        47.83 o                         
  13   1   0         99.09         79.17        61.48 o                         
   0   2   0       7282.22       7710.25       105.48 o                         
   2   2   0      23927.04      23805.54       232.30 o                         
   4   2   0       1734.45       1567.40       141.34 o                         
   6   2   0       2189.44       2250.26        72.78 o                         
   8   2   0       1867.84       2008.20        72.70 o                         
  10   2   0       3795.83       3418.99       146.66 o                         
  12   2   0       2953.58       3047.83       183.64 o                         
   1   3   0       1420.07       1374.22       133.50 o                         
   3   3   0       7716.16       7945.47        91.34 o                         
   5   3   0       1455.60       1489.27        72.10 o                         
   7   3   0       1424.12       1399.62        60.08 o                         
   9   3   0         28.57         53.96        42.21 o                         
  11   3   0        305.91        366.94        81.48 o                         
   2   4   0       2449.40       2283.93        87.12 o                         
   4   4   0       1580.08       1771.04        33.43 o                         
   6   4   0       1189.56       1126.17       117.41 o                         
   8   4   0       1954.20       1873.71        94.46 o                         
  10   4   0        107.54        231.12        76.47 o                         
  12   4   0        227.32        173.04        63.26 o                         
   1   5   0       2944.39       2859.42        58.94 o                         
   3   5   0        313.86        290.82        45.75 o                         
   5   5   0        752.43        819.09        49.96 o                         
   7   5   0       1061.00       1045.57        69.85 o                         
   9   5   0        226.24        135.40        46.80 o                         
  11   5   0         43.09         43.17        55.47 o                         
   2   6   0       2710.74       2781.58        94.01 o                         
   4   6   0        802.37        701.98        74.58 o                         
   6   6   0        883.12        857.12        55.64 o                         
   8   6   0        930.76        905.36        70.14 o                         
  10   6   0       1612.32       1474.85       234.10 o                         
   3   7   0       2148.68       2089.01        92.76 o                         
   5   7   0        559.26        656.22        78.35 o                         
   7   7   0        251.01        107.18        62.68 o                         
   9   7   0         51.16         86.49        77.09 o                         
   6   8   0        438.21        389.85        74.58 o                         
  -3  -9   1        968.99        958.95        94.01 o                         
  -1  -9   1          7.25         15.04        36.35 o                         
   1  -9   1        169.36        161.08        41.99 o                         
   3  -9   1        292.76        236.92        60.80 o                         
  -6  -8   1         43.89         21.31        45.13 o                         
  -4  -8   1        817.57        965.84        97.78 o                         
  -2  -8   1         77.91         85.87        41.37 o                         
   2  -8   1       1482.17       1372.61        80.85 o                         
   4  -8   1       1517.24       1600.76       109.68 o                         
   6  -8   1       1868.58       1905.99       107.18 o                         
  -7  -7   1         64.31         60.17        51.39 o                         
  -5  -7   1       1706.03       1715.27        66.90 o                         
  -3  -7   1       2068.41       2070.83       104.04 o                         
  -1  -7   1        804.02        700.72        44.50 o                         
   3  -7   1        333.87        324.04        52.65 o                         
   5  -7   1         85.60         91.57        31.77 o                         
   7  -7   1        170.08        125.98        57.04 o                         
  -8  -6   1       2066.62       2183.02       135.38 o                         
  -6  -6   1       6374.87       6370.64       148.81 o                         
  -4  -6   1       1545.07       1447.60        76.47 o                         
  -2  -6   1       3884.71       3837.86        86.18 o                         
   2  -6   1        875.88        900.38        39.32 o                         
   4  -6   1        541.54        495.37        63.30 o                         
   6  -6   1        277.42        258.01        43.21 o                         
   8  -6   1        201.23        234.41        69.57 o                         
  -7  -5   1        128.35        154.18        52.65 o                         
  -5  -5   1        328.85        402.73        32.82 o                         
  -3  -5   1       4279.55       4279.67        82.49 o                         
  -1  -5   1         68.90         85.87        26.32 o                         
   1  -5   1        198.99        214.38        20.60 o                         
   3  -5   1       1199.48       1185.65        84.30 o                         
   5  -5   1        100.61         93.02        42.93 o                         
   7  -5   1        165.58        193.04        57.66 o                         
  -8  -4   1        995.21        925.73        96.52 o                         
  -6  -4   1        140.02        155.94        28.86 o                         
  -4  -4   1        470.59        448.77        31.30 o                         
  -2  -4   1         32.57         39.77        17.66 o                         
   0  -4   1       4896.52       4919.48       118.46 o                         
   2  -4   1       7828.92       7794.56       106.28 o                         
   4  -4   1       4308.35       4295.78        85.76 o                         
   6  -4   1       3781.64       4057.24        93.46 o                         
   8  -4   1       3805.68       3842.07       170.48 o                         
  -9  -3   1         42.17         32.59        61.42 o                         
  -7  -3   1        262.47        188.34        59.61 o                         
  -5  -3   1       4433.16       4453.78        67.15 o                         
  -3  -3   1       8194.73       7874.69       133.39 o                         
  -1  -3   1       4207.29       4654.98       122.22 o                         
   1  -3   1       2178.86       2277.76        47.30 o                         
   3  -3   1       2685.72       2704.58        57.08 o                         
   5  -3   1        152.29        166.91        19.84 o                         
   7  -3   1        402.40        399.37        48.16 o                         
   9  -3   1       1560.67       1469.14       135.38 o                         
 -12  -2   1        224.31         75.21        86.49 o                         
 -10  -2   1        407.59        370.42        87.75 o                         
  -8  -2   1       5889.50       5944.15       128.31 o                         
  -6  -2   1      14198.20      14338.18       147.02 o                         
  -4  -2   1       3268.71       3112.34        70.38 o                         
  -2  -2   1       1342.41       1053.25        27.87 o                         
   0  -2   1       3835.60       3606.35        48.51 o                         
   2  -2   1       4207.61       4178.99        52.50 o                         
   4  -2   1       1242.21       1224.97        29.07 o                         
   6  -2   1        250.35        189.81        28.97 o                         
   8  -2   1       1104.32       1250.21       128.49 o                         
  10  -2   1         72.90         70.20        63.93 o                         
  12  -2   1       3620.51       3862.75       223.75 o                         
 -13  -1   1         99.82        -17.55        83.99 o                         
 -11  -1   1        989.65       1088.69       137.89 o                         
  -9  -1   1         83.10        106.06        34.07 o                         
  -7  -1   1        150.45        139.52        26.58 o                         
  -5  -1   1       1956.33       1848.24        83.19 o                         
  -3  -1   1      13222.03      12413.58       136.49 o                         
  -1  -1   1       1203.71       1333.52        43.63 o                         
   1  -1   1         27.73         19.31         6.72 o                         
   3  -1   1       6031.78       6327.72        67.12 o                         
   5  -1   1         94.68         59.13        18.61 o                         
   7  -1   1        124.28        124.91        29.28 o                         
   9  -1   1       2908.99       3078.68       116.08 o                         
  11  -1   1         68.21        -12.54        70.82 o                         
  13  -1   1        490.32        343.47       110.94 o                         
 -12   0   1        344.80        341.65        70.91 o                         
 -10   0   1       1756.95       1949.31       145.09 o                         
  -8   0   1       1591.46       1547.84        87.54 o                         
  -6   0   1          3.21         -6.42        17.62 o                         
  -4   0   1       1848.74       2364.33        46.72 o                         
  -2   0   1        605.07        826.67        19.68 o                         
   2   0   1      22136.25      21571.15       192.82 o                         
   4   0   1       6669.19       6353.39        78.74 o                         
   6   0   1       6372.41       6497.63       155.96 o                         
   8   0   1       6702.71       6526.47       161.76 o                         
  10   0   1       9190.39       9521.40       228.24 o                         
  12   0   1        133.45         15.85        53.36 o                         
 -13   1   1         89.05        165.44       108.12 o                         
 -11   1   1        965.45        895.35        90.40 o                         
  -9   1   1         70.63         31.80        29.61 o                         
  -7   1   1        156.93        113.45        29.59 o                         
  -5   1   1       1958.31       1841.53        64.86 o                         
  -3   1   1      13169.56      12363.95       158.07 o                         
  -1   1   1       1194.03       1386.62        40.44 o                         
   3   1   1       6036.96       6420.56        94.78 o                         
   5   1   1         90.85         89.43        22.13 o                         
   7   1   1        132.30        156.01        40.21 o                         
   9   1   1       2950.04       2945.09       127.55 o                         
  11   1   1         65.32         95.19        50.95 o                         
  13   1   1        501.94        408.15        80.04 o                         
 -12   2   1        231.51        260.14        68.59 o                         
 -10   2   1        408.51        475.82        66.37 o                         
  -8   2   1       5981.12       6052.08       169.58 o                         
  -6   2   1      14238.24      14101.90       176.95 o                         
  -4   2   1       3292.28       3142.49        55.91 o                         
  -2   2   1       1352.74       1082.56        24.97 o                         
   0   2   1       3941.76       3785.93        46.97 o                         
   2   2   1       4171.64       4178.87        53.75 o                         
   4   2   1       1293.83       1336.20        42.18 o                         
   6   2   1        262.50        184.06        29.25 o                         
   8   2   1       1110.92       1090.01       120.34 o                         
  10   2   1         47.07         41.22        71.14 o                         
  12   2   1       3613.28       3384.52       150.91 o                         
 -11   3   1        639.12        465.08        69.92 o                         
  -9   3   1         33.99         64.94        76.78 o                         
  -7   3   1        267.85        258.34        34.14 o                         
  -5   3   1       4430.46       4339.96        72.68 o                         
  -3   3   1       8209.36       8001.01       107.09 o                         
  -1   3   1       4243.40       4784.72       117.20 o                         
   1   3   1       2128.78       2233.49        36.38 o                         
   3   3   1       2691.78       2691.84        51.71 o                         
   5   3   1        159.31        151.59        30.01 o                         
   7   3   1        402.22        337.20        37.81 o                         
   9   3   1       1551.35       1609.11        99.08 o                         
  11   3   1         76.88         46.19        48.43 o                         
 -12   4   1        395.40        380.11       131.31 o                         
 -10   4   1       1370.27       1444.06       103.73 o                         
  -8   4   1        993.35        992.97       131.31 o                         
  -6   4   1        181.36        209.27        28.82 o                         
  -4   4   1        552.53        541.22        28.44 o                         
  -2   4   1         56.81         41.30        20.13 o                         
   0   4   1       4831.45       5029.38        80.44 o                         
   2   4   1       7973.42       8046.77       100.57 o                         
   4   4   1       4317.05       4369.04        73.97 o                         
   6   4   1       3787.13       3868.34       148.54 o                         
   8   4   1       3771.38       3631.45       122.61 o                         
  10   4   1       4934.41       4986.33       160.29 o                         
  12   4   1         77.88         49.53        54.72 o                         
 -11   5   1        574.09        435.32       163.90 o                         
  -9   5   1        290.70        303.06        55.98 o                         
  -7   5   1        137.12        120.58        38.23 o                         
  -5   5   1        328.61        395.10        84.30 o                         
  -1   5   1         81.36         82.40        18.36 o                         
   1   5   1        171.31        197.56        20.13 o                         
   3   5   1       1212.18       1199.17        47.95 o                         
   5   5   1        107.99        121.89        29.81 o                         
   7   5   1        170.85        146.64        39.70 o                         
   9   5   1       1653.95       1641.72        98.72 o                         
  11   5   1        134.53         33.04        62.05 o                         
 -10   6   1        422.87        324.69        71.14 o                         
  -8   6   1       2169.47       2079.49       142.59 o                         
  -6   6   1       6414.93       6305.78       137.93 o                         
  -4   6   1       1496.10       1429.65        92.13 o                         
  -2   6   1       3916.47       3790.67       117.20 o                         
   2   6   1        836.56        736.45        54.53 o                         
   4   6   1        575.16        514.57        64.56 o                         
   6   6   1        311.54        401.39        42.44 o                         
   8   6   1        208.18        241.23        46.22 o                         
  10   6   1         67.82         99.59        49.53 o                         
  -9   7   1        100.41        152.93        80.85 o                         
  -7   7   1         67.40        125.98        65.18 o                         
  -5   7   1       1706.17       1623.95       118.46 o                         
  -3   7   1       2074.31       2274.53        98.40 o                         
   3   7   1        329.15        330.30        47.63 o                         
   5   7   1         88.17         53.90        48.26 o                         
   7   7   1        174.45        250.71        73.96 o                         
   9   7   1        514.84        419.93        98.40 o                         
  -6   8   1         61.44         12.54        55.16 o                         
  -4   8   1        866.72        986.53        79.60 o                         
   6   8   1       1851.15       1903.48       122.85 o                         
  -3  -9   2        221.59        206.83        61.42 o                         
  -1  -9   2         10.39         16.30        40.74 o                         
   1  -9   2          3.78        -10.13        21.23 o                         
   3  -9   2        679.79        648.70        82.11 o                         
  -6  -8   2         96.35         81.48        48.89 o                         
  -4  -8   2        157.19        268.88        68.32 o                         
  -2  -8   2       1410.41       1420.25        86.49 o                         
   0  -8   2         96.22         71.45        31.34 o                         
   2  -8   2        204.33        258.23        48.89 o                         
   4  -8   2         74.80        108.43        55.78 o                         
   6  -8   2       3117.33       3418.37       147.92 o                         
  -7  -7   2        180.04        128.49        55.78 o                         
  -5  -7   2       1200.39       1199.17       110.94 o                         
  -3  -7   2       1754.10       1638.99        97.15 o                         
  -1  -7   2        127.61        112.82        33.22 o                         
   3  -7   2         62.96         57.66        41.37 o                         
   5  -7   2        381.85        448.76        57.66 o                         
   7  -7   2       3151.61       3178.32       152.30 o                         
  -8  -6   2        463.54        493.26        85.24 o                         
  -6  -6   2       3683.85       3928.35       163.90 o                         
  -4  -6   2       3615.83       3666.97       105.68 o                         
  -2  -6   2        654.22        589.73        39.82 o                         
   0  -6   2       5738.29       5639.00       135.38 o                         
   2  -6   2       4474.84       4372.69        92.75 o                         
   4  -6   2       6415.55       6256.36       199.31 o                         
   6  -6   2        320.60        416.86        49.61 o                         
   8  -6   2       1261.91        997.81       109.06 o                         
  -7  -5   2        262.43        251.33        58.92 o                         
  -5  -5   2        538.49        524.87        36.63 o                         
  -3  -5   2        734.80        820.77        48.85 o                         
  -1  -5   2         53.26         63.49        18.80 o                         
   1  -5   2        102.52         59.80        15.79 o                         
   3  -5   2       1956.18       1922.06        49.28 o                         
   5  -5   2         58.01         74.11        29.35 o                         
   7  -5   2       4378.34       4207.47       169.85 o                         
  -8  -4   2       9806.77      10431.87       308.37 o                         
  -6  -4   2        568.62        535.92        41.42 o                         
  -4  -4   2        764.86        701.35        30.14 o                         
  -2  -4   2       5555.34       5418.76        85.99 o                         
   0  -4   2        416.79        401.64        22.89 o                         
   2  -4   2       1021.49        890.97        30.12 o                         
   4  -4   2        575.60        560.42        30.64 o                         
   6  -4   2       6373.34       6509.80       125.29 o                         
   8  -4   2        368.41        428.71        77.09 o                         
  -9  -3   2        543.09        732.69       105.92 o                         
  -7  -3   2        190.64        206.49        33.77 o                         
  -5  -3   2       3526.56       3532.28        59.99 o                         
  -3  -3   2       6466.39       6683.09        85.73 o                         
  -1  -3   2          1.58          1.76         8.50 o                         
   1  -3   2        325.82        346.11        23.44 o                         
   3  -3   2        231.95        257.72        17.02 o                         
   5  -3   2        942.94        919.05        31.80 o                         
   7  -3   2       8452.59       8788.51       223.13 o                         
   9  -3   2         30.15         59.54        63.30 o                         
 -12  -2   2        177.06        338.45       103.42 o                         
 -10  -2   2         80.89         15.04        60.17 o                         
  -8  -2   2        889.31        969.25        90.33 o                         
  -6  -2   2      18570.88      18112.77       192.32 o                         
  -4  -2   2      15008.30      15089.61       153.22 o                         
  -2  -2   2        623.73        505.34        17.36 o                         
   0  -2   2      24604.52      24279.48       236.70 o                         
   2  -2   2      24962.64      25549.06       229.69 o                         
   4  -2   2      17650.54      17412.73       158.89 o                         
   6  -2   2       2877.13       2937.90        54.54 o                         
   8  -2   2       1270.68       1223.20        80.81 o                         
  10  -2   2        721.44        707.62       106.55 o                         
  12  -2   2        132.16        145.41        93.39 o                         
 -13  -1   2        233.35        305.86       105.92 o                         
 -11  -1   2         31.03         57.66        70.20 o                         
  -9  -1   2       1596.50       1472.98        76.00 o                         
  -7  -1   2        210.60        236.51        28.63 o                         
  -5  -1   2       2629.83       2529.82        48.87 o                         
  -3  -1   2       4483.90       4742.01        55.27 o                         
  -1  -1   2         35.55         58.75         7.91 o                         
   1  -1   2       1627.87       1592.16        23.38 o                         
   3  -1   2       1088.45       1176.91        29.06 o                         
   5  -1   2        185.53        195.26        20.27 o                         
   7  -1   2      10230.52      10467.75       171.96 o                         
   9  -1   2        295.58        251.51        52.96 o                         
  11  -1   2         12.48        -21.31        67.69 o                         
  13  -1   2          5.65         13.79        83.36 o                         
 -12   0   2       1163.61       1187.17       106.80 o                         
 -10   0   2       1381.81       1474.34        86.67 o                         
  -8   0   2      18931.05      18964.96       276.74 o                         
  -6   0   2       1311.70       1248.72        46.87 o                         
  -4   0   2       2766.57       2644.00        45.67 o                         
  -2   0   2      14693.42      13383.15       116.96 o                         
   2   0   2       2440.51       2387.11        37.28 o                         
   4   0   2       1946.19       2240.92        39.34 o                         
   6   0   2       7113.82       7133.17       110.60 o                         
   8   0   2        358.32        357.19        59.23 o                         
  10   0   2       3088.93       3361.20       131.13 o                         
  12   0   2       2725.47       2622.34       149.98 o                         
 -13   1   2        229.89         49.64        58.82 o                         
 -11   1   2         31.07         10.62        85.87 o                         
  -9   1   2       1587.81       1445.51        75.49 o                         
  -7   1   2        194.53        145.52        30.03 o                         
  -5   1   2       2577.50       2527.90        64.37 o                         
  -3   1   2       4423.97       4670.26        78.11 o                         
  -1   1   2         30.66         43.84         8.93 o                         
   1   1   2       1624.11       1642.45        26.39 o                         
   3   1   2       1090.22       1149.35        31.87 o                         
   5   1   2        210.99        182.96        25.91 o                         
   7   1   2      10240.22      10496.43       212.94 o                         
   9   1   2        312.55        242.36        49.82 o                         
  11   1   2         13.75        -30.45        45.39 o                         
  13   1   2          7.00         89.71        89.31 o                         
 -12   2   2        168.16        128.42        89.31 o                         
 -10   2   2         69.00        -18.60        42.11 o                         
  -8   2   2        861.41        759.15       115.32 o                         
  -6   2   2      18557.11      17981.85       239.82 o                         
  -4   2   2      14982.24      15051.55       170.34 o                         
  -2   2   2        639.66        583.61        20.50 o                         
   0   2   2      24496.46      24654.52       317.13 o                         
   2   2   2      25081.90      25689.35       227.77 o                         
   4   2   2      17612.34      17288.33       222.72 o                         
   6   2   2       2878.73       2791.30        94.73 o                         
   8   2   2       1295.38       1403.50        87.39 o                         
  10   2   2        744.79        793.36        78.44 o                         
  12   2   2        138.06        161.68        63.15 o                         
 -11   3   2          5.21         40.59        46.92 o                         
  -9   3   2        557.77        503.34        62.86 o                         
  -7   3   2        179.22        167.41        30.78 o                         
  -5   3   2       3581.28       3649.02        75.36 o                         
  -3   3   2       6492.18       6740.77        82.70 o                         
  -1   3   2          0.81         -8.73         8.73 o                         
   1   3   2        332.43        327.00        23.09 o                         
   3   3   2        204.52        206.03        22.44 o                         
   5   3   2        913.81        961.60        45.83 o                         
   7   3   2       8453.58       8647.19       226.58 o                         
   9   3   2         24.73         49.82        38.69 o                         
  11   3   2         79.01         72.70        49.88 o                         
 -12   4   2        941.41       1006.85        98.96 o                         
 -10   4   2       1205.24       1305.28       206.21 o                         
  -8   4   2       9792.32      10099.08       219.50 o                         
  -6   4   2        492.39        507.96        36.64 o                         
  -4   4   2        742.26        671.48        22.11 o                         
  -2   4   2       5566.77       5641.99       104.04 o                         
   0   4   2        478.52        436.47        18.25 o                         
   2   4   2        953.87        891.17        27.54 o                         
   4   4   2        615.03        622.51        31.02 o                         
   6   4   2       6415.60       6522.83       147.83 o                         
   8   4   2        362.19        325.76        51.29 o                         
  10   4   2       2444.38       2369.49       118.25 o                         
  12   4   2       1955.61       1930.71       129.79 o                         
 -11   5   2         41.17        -10.47        49.08 o                         
  -9   5   2       1327.42       1290.60        88.96 o                         
  -7   5   2        246.37        213.47        41.34 o                         
  -5   5   2        535.65        587.03        65.81 o                         
  -3   5   2        737.62        789.20        46.69 o                         
  -1   5   2         50.59         41.99        28.83 o                         
   1   5   2        101.31         86.15        13.86 o                         
   3   5   2       1941.87       1952.03        58.13 o                         
   5   5   2         57.51        118.23        30.68 o                         
   7   5   2       4379.56       4167.94       120.11 o                         
   9   5   2        388.29        306.83        54.06 o                         
  11   5   2         11.72         31.81        48.64 o                         
 -10   6   2         47.56         59.60        47.74 o                         
  -8   6   2        435.31        548.68        59.85 o                         
  -6   6   2       3677.47       3739.93       179.57 o                         
  -2   6   2        619.40        616.74        56.41 o                         
   2   6   2       4563.99       4559.71       129.11 o                         
   4   6   2       6380.93       6266.50       119.72 o                         
   6   6   2        296.13        364.95        43.76 o                         
   8   6   2       1298.14       1261.21        81.46 o                         
  10   6   2        321.74        245.93        58.17 o                         
  -7   7   2        165.96        149.17        69.57 o                         
  -5   7   2       1211.33       1320.59       108.43 o                         
  -3   7   2       1762.52       1672.83        89.63 o                         
   3   7   2         56.01         48.26        36.98 o                         
   5   7   2        362.89        392.35        68.32 o                         
   7   7   2       3169.21       3192.11       164.84 o                         
  -6   8   2         61.74          8.15        54.53 o                         
  -4   8   2        135.66        171.11        50.77 o                         
   6   8   2       3145.85       3497.97       160.45 o                         
  -3  -9   3        141.70         76.47        58.29 o                         
  -1  -9   3        230.52        272.02        55.78 o                         
   1  -9   3       1882.24       1821.11        66.25 o                         
  -6  -8   3       1097.99        981.51        87.75 o                         
  -4  -8   3       2036.78       2048.27       129.11 o                         
  -2  -8   3       2065.99       2109.06       110.31 o                         
   0  -8   3        843.85        832.97        66.44 o                         
   2  -8   3        956.04        868.70        75.21 o                         
   4  -8   3        152.31         24.44        50.77 o                         
   6  -8   3        231.64        281.42        65.81 o                         
  -7  -7   3        386.04        295.83        65.18 o                         
  -5  -7   3         38.83         44.75        31.29 o                         
  -3  -7   3        223.10        217.49        52.65 o                         
  -1  -7   3        178.97        192.42        41.37 o                         
   1  -7   3        583.91        541.21        32.91 o                         
   3  -7   3        200.74        194.30        50.14 o                         
   5  -7   3        699.74        559.44        94.33 o                         
   7  -7   3        124.77        125.98        64.56 o                         
  -8  -6   3        141.20        254.47        71.45 o                         
  -6  -6   3        425.52        373.55        58.29 o                         
  -4  -6   3         56.13         54.54        20.07 o                         
  -2  -6   3        145.68        183.85        30.10 o                         
   0  -6   3       1059.63       1138.83        59.54 o                         
   2  -6   3       1455.30       1425.26        73.33 o                         
   4  -6   3       8719.92       8837.38       257.60 o                         
   6  -6   3       1346.29       1467.16        77.23 o                         
  -7  -5   3        357.32        436.85        69.57 o                         
  -5  -5   3         27.76         -2.09        22.39 o                         
  -3  -5   3        158.55        110.38        29.45 o                         
  -1  -5   3       1156.83       1216.04        45.78 o                         
   1  -5   3       8318.89       8228.94       141.16 o                         
   3  -5   3        419.38        436.14        35.69 o                         
   5  -5   3         61.81         87.18        28.94 o                         
   7  -5   3        108.53         39.49        54.53 o                         
  -8  -4   3       2317.19       2413.04       138.51 o                         
  -6  -4   3       4318.04       4575.66       101.68 o                         
  -4  -4   3       7623.79       7554.96       105.46 o                         
  -2  -4   3       4106.82       4036.07        61.60 o                         
   0  -4   3       3081.68       2990.52        66.83 o                         
   2  -4   3       7372.57       7078.96        91.86 o                         
   4  -4   3        123.42        158.54        32.94 o                         
   6  -4   3       1143.54       1217.20        49.82 o                         
  -9  -3   3         90.94        -46.38        58.29 o                         
  -7  -3   3        248.02        249.33        36.68 o                         
  -5  -3   3        660.60        675.39        35.48 o                         
  -3  -3   3        618.94        646.11        21.21 o                         
  -1  -3   3         91.05         84.57        13.12 o                         
   1  -3   3       3399.51       3294.17        38.91 o                         
   3  -3   3        424.96        411.63        21.41 o                         
   5  -3   3       1298.15       1334.56        40.30 o                         
   7  -3   3        179.02        218.07        47.95 o                         
   9  -3   3       1118.40       1093.70       119.71 o                         
 -12  -2   3        103.22         28.20        88.37 o                         
 -10  -2   3        985.80       1088.69       127.23 o                         
  -8  -2   3        123.33        126.49        34.82 o                         
  -6  -2   3       1105.47       1111.16        41.73 o                         
  -4  -2   3        225.35        220.74        21.82 o                         
  -2  -2   3         78.08         99.05        11.36 o                         
   0  -2   3       1855.91       1557.90        23.59 o                         
   2  -2   3      12092.96      12990.35       128.03 o                         
   4  -2   3      45518.82      45216.58       371.76 o                         
   6  -2   3       3262.04       3375.73        59.45 o                         
   8  -2   3       1113.59       1207.46        80.44 o                         
  10  -2   3       3674.25       3230.97       186.78 o                         
  12  -2   3       1283.70       1260.42       154.81 o                         
 -13  -1   3        175.98        300.22       112.82 o                         
 -11  -1   3       3880.09       3655.92       204.95 o                         
  -9  -1   3         78.59         61.63        35.75 o                         
  -7  -1   3        496.61        484.94        45.83 o                         
  -5  -1   3        602.31        546.87        28.11 o                         
  -3  -1   3        864.65        933.51        25.20 o                         
  -1  -1   3       1101.58        956.35        21.90 o                         
   1  -1   3      20769.99      21229.71       177.10 o                         
   3  -1   3         98.63        105.62        13.50 o                         
   5  -1   3        427.97        410.74        26.00 o                         
   7  -1   3         59.90         51.10        22.83 o                         
   9  -1   3       1076.59       1119.84        83.29 o                         
  11  -1   3        246.35        364.15        92.13 o                         
  13  -1   3        262.63         81.48        93.39 o                         
 -12   0   3       2339.68       2475.04       194.92 o                         
 -10   0   3         98.08        124.32        41.23 o                         
  -8   0   3       2451.15       2235.83        80.68 o                         
  -6   0   3       8296.70       8164.52       121.53 o                         
  -4   0   3      16297.75      16631.69       188.64 o                         
  -2   0   3       6882.08       6619.81        74.60 o                         
   0   0   3       6762.30       6825.20        65.71 o                         
   2   0   3      25545.52      24988.41       230.00 o                         
   4   0   3        140.83        143.98        15.32 o                         
   6   0   3       3405.43       3334.49        65.30 o                         
   8   0   3        618.90        642.25        94.01 o                         
  10   0   3         49.57        -26.95        40.33 o                         
  12   0   3       1006.53        984.28       119.09 o                         
 -13   1   3        171.59        105.44        65.56 o                         
 -11   1   3       3886.14       4056.86       151.08 o                         
  -9   1   3         65.42         87.87        41.42 o                         
  -7   1   3        472.77        424.11        41.55 o                         
  -5   1   3        595.29        659.47        40.60 o                         
  -3   1   3        877.90        934.66        31.16 o                         
  -1   1   3       1095.82        991.58        34.74 o                         
   1   1   3      20796.63      21394.04       216.65 o                         
   3   1   3         91.75         86.16        16.71 o                         
   5   1   3        448.01        435.26        29.66 o                         
   7   1   3         58.36         88.06        35.01 o                         
   9   1   3       1066.00       1200.28        87.67 o                         
  11   1   3        258.62        304.57        60.68 o                         
  13   1   3        269.60        315.66        78.46 o                         
 -12   2   3        106.48         55.83        59.02 o                         
 -10   2   3       1016.20        979.69        85.45 o                         
  -8   2   3        155.43        160.36        49.02 o                         
  -6   2   3       1080.61       1064.57        53.33 o                         
  -4   2   3        241.54        218.31        24.88 o                         
  -2   2   3         41.90         79.64        17.49 o                         
   0   2   3       1848.73       1604.51        40.36 o                         
   2   2   3      12007.64      12687.09       143.11 o                         
   4   2   3      45541.34      44772.20       520.90 o                         
   6   2   3       3228.23       3230.14       100.77 o                         
   8   2   3       1057.01       1004.97        75.93 o                         
  10   2   3       3630.35       3660.43       193.36 o                         
  12   2   3       1290.68       1303.26       108.85 o                         
 -11   3   3       2511.33       2660.34       133.71 o                         
  -9   3   3        101.54        139.77        64.56 o                         
  -7   3   3        250.26        203.80        47.32 o                         
  -5   3   3        666.45        699.27        46.05 o                         
  -3   3   3        610.38        637.01        26.27 o                         
  -1   3   3        109.56        105.82        16.06 o                         
   1   3   3       3445.64       3444.61        46.56 o                         
   3   3   3        405.95        373.39        22.96 o                         
   5   3   3       1289.37       1340.20        51.18 o                         
   7   3   3        172.15        189.47        41.29 o                         
   9   3   3       1130.36       1105.87        84.93 o                         
  11   3   3        155.45        119.90        53.08 o                         
 -12   4   3       1944.01       2007.62       131.17 o                         
 -10   4   3        185.89        254.99       120.03 o                         
  -8   4   3       2318.35       2329.68       204.64 o                         
  -6   4   3       4396.31       4317.82       135.38 o                         
  -4   4   3       7513.89       7571.08       112.19 o                         
  -2   4   3       4046.78       4203.67        66.86 o                         
   0   4   3       3022.94       2953.01        51.86 o                         
   2   4   3       7405.53       7318.77       138.23 o                         
   4   4   3         93.07        109.74        21.49 o                         
   6   4   3       1124.07       1097.76        83.05 o                         
   8   4   3        480.95        513.03        59.61 o                         
  10   4   3         20.37         38.04        45.68 o                         
  12   4   3        741.27        663.19        85.52 o                         
 -11   5   3       2767.48       2825.86       138.30 o                         
  -9   5   3          8.40         23.34        41.59 o                         
  -7   5   3        337.67        291.34        45.03 o                         
  -5   5   3         28.61         27.23        26.67 o                         
  -3   5   3        147.59        173.98        24.39 o                         
  -1   5   3       1160.41       1282.99        72.70 o                         
   1   5   3       8345.62       8131.36       133.84 o                         
   3   5   3        401.83        394.43        34.71 o                         
   5   5   3         71.68         55.16        63.62 o                         
   7   5   3        106.21        109.64        37.65 o                         
   9   5   3        526.73        469.31        63.36 o                         
  11   5   3         69.01        110.72        56.40 o                         
 -10   6   3       1076.06       1195.19        93.97 o                         
  -8   6   3        177.07        206.05        47.41 o                         
  -6   6   3        395.54        398.00        55.16 o                         
  -4   6   3         62.31         59.54        48.26 o                         
  -2   6   3        156.21        119.09        40.74 o                         
   0   6   3       1045.33        942.65        55.78 o                         
   2   6   3       1384.09       1385.31        45.78 o                         
   4   6   3       8755.54       8836.67       160.07 o                         
   6   6   3       1347.45       1309.68        69.24 o                         
   8   6   3        755.50        691.71       108.43 o                         
  10   6   3       1866.06       1887.08       167.03 o                         
  -7   7   3        382.11        418.05        87.75 o                         
  -5   7   3         39.56         35.10        55.16 o                         
   3   7   3        186.91        153.56        43.25 o                         
   5   7   3        696.02        583.52        78.97 o                         
   7   7   3        117.49        103.42        63.30 o                         
  -6   8   3       1129.03       1244.13       119.09 o                         
  -4   8   3       1989.84       2010.66       114.07 o                         
   6   8   3        220.99        190.54        67.69 o                         
  -1  -9   4       1633.44       1595.74       105.92 o                         
   1  -9   4        362.68        323.68        42.04 o                         
  -6  -8   4        269.89        323.41        63.30 o                         
  -4  -8   4        685.36        683.81        60.48 o                         
  -2  -8   4       5160.76       5081.18       182.39 o                         
   0  -8   4       1110.71       1074.67        38.76 o                         
   2  -8   4       1589.51       1689.13        99.03 o                         
   4  -8   4       2677.16       2828.59       148.54 o                         
   6  -8   4        590.62        702.60        88.37 o                         
  -7  -7   4        340.93        325.29        69.57 o                         
  -5  -7   4        482.83        406.44        46.17 o                         
  -3  -7   4         73.53        105.92        50.77 o                         
  -1  -7   4        904.99        799.12        71.45 o                         
   1  -7   4        360.34        357.78        32.57 o                         
   3  -7   4        191.16        178.00        50.14 o                         
   5  -7   4         60.70        105.04        51.08 o                         
   7  -7   4        591.28        554.69        89.00 o                         
  -8  -6   4       2832.58       2765.29       154.18 o                         
  -6  -6   4       2737.91       2868.70       129.74 o                         
  -4  -6   4       2204.40       2379.32        72.36 o                         
  -2  -6   4        429.08        443.53        42.28 o                         
   0  -6   4       1249.71       1203.54        49.19 o                         
   2  -6   4        566.80        491.09        37.74 o                         
   4  -6   4         71.76         84.61        48.26 o                         
   6  -6   4       1342.21       1230.97       103.42 o                         
  -7  -5   4        174.52        201.19        58.29 o                         
  -5  -5   4        457.34        485.38        41.89 o                         
  -3  -5   4       1183.54       1090.26        38.51 o                         
  -1  -5   4       7403.41       7040.42       114.04 o                         
   1  -5   4       1656.77       1611.85        36.22 o                         
   3  -5   4       2460.62       2455.92        95.58 o                         
   5  -5   4        416.48        389.03        35.95 o                         
   7  -5   4        654.77        611.10        84.61 o                         
  -8  -4   4         81.71        103.42        59.54 o                         
  -6  -4   4        618.05        612.76        56.02 o                         
  -4  -4   4       4318.74       4262.16        76.73 o                         
  -2  -4   4      16816.52      16745.89       149.30 o                         
   0  -4   4        940.49        961.89        43.06 o                         
   2  -4   4       1521.16       1638.12        34.98 o                         
   4  -4   4      11883.44      11835.54       218.28 o                         
   6  -4   4       1280.21       1288.42        54.34 o                         
  -9  -3   4        214.07        142.90        73.96 o                         
  -7  -3   4        974.92       1070.80        61.09 o                         
  -5  -3   4        445.56        468.71        28.43 o                         
  -3  -3   4         45.22         28.71        12.33 o                         
  -1  -3   4       3567.06       3517.96        42.33 o                         
   1  -3   4       1624.07       1570.07        28.88 o                         
   3  -3   4       1196.92       1164.62        33.42 o                         
   5  -3   4        193.52        204.36        20.88 o                         
   7  -3   4       1372.74       1430.14        68.32 o                         
   9  -3   4         34.29         51.39        62.68 o                         
 -12  -2   4       1819.24       1850.21       186.78 o                         
 -10  -2   4        690.52        535.26        96.52 o                         
  -8  -2   4       4567.54       4605.51       155.12 o                         
  -6  -2   4       8642.16       8692.03       128.85 o                         
  -4  -2   4       7292.99       7177.77        83.99 o                         
  -2  -2   4       2075.65       2200.99        35.73 o                         
   0  -2   4        269.93        405.25        15.32 o                         
   2  -2   4       1824.41       1697.76        41.04 o                         
   4  -2   4        395.77        456.87        23.76 o                         
   6  -2   4       3565.41       3696.34        64.52 o                         
   8  -2   4       1170.06       1237.35        67.83 o                         
  10  -2   4       3999.23       3854.60       206.21 o                         
  12  -2   4        776.22        888.75       140.40 o                         
 -13  -1   4        510.23        555.31       129.11 o                         
 -11  -1   4         46.65          6.27        64.56 o                         
  -9  -1   4        602.06        572.82        68.03 o                         
  -7  -1   4       1216.51       1320.72        56.33 o                         
  -5  -1   4        167.85        197.25        21.18 o                         
  -3  -1   4       3203.59       3460.90        60.46 o                         
  -1  -1   4      13313.04      13599.54       122.11 o                         
   1  -1   4       3600.67       3537.21        45.26 o                         
   3  -1   4       5276.82       5596.49        98.71 o                         
   5  -1   4        468.16        467.37        28.44 o                         
   7  -1   4       1687.95       1699.31        74.59 o                         
   9  -1   4        232.65        221.49        66.44 o                         
  11  -1   4       1657.20       1392.04       150.42 o                         
  13  -1   4       1278.02       1256.66       167.97 o                         
 -12   0   4        847.48        893.14       133.50 o                         
 -10   0   4       1054.68       1194.07        76.46 o                         
  -8   0   4        139.22        186.52        37.36 o                         
  -6   0   4        713.68        658.68        38.51 o                         
  -4   0   4      12568.89      13417.18       163.70 o                         
  -2   0   4      31527.90      31303.31       365.36 o                         
   0   0   4        462.82        311.50        16.26 o                         
   2   0   4         15.08         69.14        14.08 o                         
   4   0   4      27612.08      27796.63       242.88 o                         
   6   0   4       1836.03       1813.36        69.33 o                         
   8   0   4        491.73        545.67        59.55 o                         
  10   0   4         77.55         69.47        46.12 o                         
  12   0   4       1707.77       1881.95       131.59 o                         
 -13   1   4        506.93        520.84        88.28 o                         
 -11   1   4         42.26         12.06        50.87 o                         
  -9   1   4        618.46        551.85        51.90 o                         
  -7   1   4       1249.31       1232.73        78.86 o                         
  -5   1   4        180.11        181.92        29.40 o                         
  -3   1   4       3202.68       3577.13        69.06 o                         
  -1   1   4      13255.15      13307.73       170.97 o                         
   1   1   4       3614.64       3530.93        56.46 o                         
   3   1   4       5291.89       5663.38        84.19 o                         
   5   1   4        433.06        459.38        32.01 o                         
   7   1   4       1702.47       1826.34        76.06 o                         
   9   1   4        249.02        245.42        53.40 o                         
  11   1   4       1679.98       1696.15       117.66 o                         
  13   1   4       1260.13       1612.24       260.11 o                         
 -12   2   4       1800.08       1641.87       122.81 o                         
 -10   2   4        664.79        532.75        94.64 o                         
  -8   2   4       4552.36       4805.30       115.58 o                         
  -6   2   4       8743.81       8586.49       146.96 o                         
  -4   2   4       7286.48       7209.32       150.60 o                         
  -2   2   4       2118.40       2126.17        43.50 o                         
   0   2   4        334.59        457.48        22.48 o                         
   2   2   4       1863.95       1702.70        81.24 o                         
   4   2   4        374.38        365.91        26.95 o                         
   6   2   4       3623.05       3630.72       119.63 o                         
   8   2   4       1197.02       1043.03        80.23 o                         
  10   2   4       4012.51       3880.46       239.42 o                         
  12   2   4        755.16        626.93        86.28 o                         
 -11   3   4        223.59        160.52       102.16 o                         
  -9   3   4        203.43        210.85        50.68 o                         
  -7   3   4        962.20        917.97       119.71 o                         
  -5   3   4        415.25        474.62        35.69 o                         
  -3   3   4         57.20         40.82        15.54 o                         
  -1   3   4       3581.79       3665.38        80.78 o                         
   1   3   4       1608.86       1657.73        35.32 o                         
   3   3   4       1218.13       1238.60        53.83 o                         
   5   3   4        188.76        224.74        54.22 o                         
   7   3   4       1368.32       1302.21        79.99 o                         
   9   3   4         31.88         41.78        40.66 o                         
  11   3   4        620.62        525.83        91.51 o                         
 -12   4   4        420.08        415.68        75.03 o                         
 -10   4   4        785.08        873.30       170.17 o                         
  -8   4   4        112.17        141.73        43.45 o                         
  -6   4   4        589.29        620.33        54.69 o                         
  -4   4   4       4448.17       4442.39        68.10 o                         
  -2   4   4      16906.31      17446.25       268.78 o                         
   0   4   4        929.35        967.07        26.33 o                         
   2   4   4       1480.21       1604.42        44.37 o                         
   4   4   4      11992.43      11752.44       167.73 o                         
   6   4   4       1296.47       1136.80        71.28 o                         
   8   4   4        561.29        545.16        86.18 o                         
  10   4   4         41.53         55.30        45.41 o                         
 -11   5   4         10.59         -5.68        47.96 o                         
  -9   5   4        513.49        551.55        86.49 o                         
  -7   5   4        185.74        114.03        39.53 o                         
  -5   5   4        438.49        541.16        46.57 o                         
  -3   5   4       1183.69       1175.44        51.36 o                         
  -1   5   4       7379.37       7285.05       125.97 o                         
   1   5   4       1661.67       1754.16        76.15 o                         
   3   5   4       2482.60       2294.81        71.75 o                         
   5   5   4        383.21        363.89        43.01 o                         
   7   5   4        654.64        627.99        92.45 o                         
   9   5   4        328.84        285.92        56.85 o                         
  11   5   4       1297.81       1160.05       100.81 o                         
 -10   6   4        514.85        441.95        69.57 o                         
  -8   6   4       2824.09       2999.61       110.68 o                         
  -6   6   4       2842.33       2865.79       122.22 o                         
  -4   6   4       2191.30       2304.58        67.95 o                         
  -2   6   4        444.44        422.44        59.54 o                         
   0   6   4       1303.98       1275.80        43.80 o                         
   2   6   4        584.35        621.45        52.96 o                         
   4   6   4         41.76         87.86        28.89 o                         
   6   6   4       1391.97       1481.47        75.21 o                         
   8   6   4        965.77        965.92        77.43 o                         
  -7   7   4        343.11        267.00        82.73 o                         
  -3   7   4         72.04        123.47        47.63 o                         
  -1   7   4        919.16        890.01        67.06 o                         
   3   7   4        204.69        225.64        48.89 o                         
   5   7   4         49.47         63.93        49.51 o                         
   7   7   4        589.84        554.16        65.18 o                         
  -6   8   4        253.93        237.54        74.58 o                         
  -4   8   4        742.50        871.20        87.75 o                         
   6   8   4        599.76        784.71        94.64 o                         
  -6  -8   5        443.56        371.67        67.69 o                         
  -4  -8   5        314.38        312.66        43.85 o                         
  -2  -8   5        611.16        649.54        35.17 o                         
   0  -8   5        607.04        676.52        38.66 o                         
   2  -8   5        302.75        294.63        41.60 o                         
   4  -8   5       1985.03       2180.51       137.26 o                         
  -7  -7   5        890.11        953.94       100.28 o                         
  -5  -7   5       1553.28       1546.23        92.76 o                         
  -3  -7   5        160.39        128.03        30.14 o                         
  -1  -7   5         73.18         86.00        20.23 o                         
   1  -7   5        521.81        527.61        34.89 o                         
   3  -7   5        242.47        276.40        60.80 o                         
   5  -7   5        145.28        193.27        75.53 o                         
  -6  -6   5        774.94        737.70        82.73 o                         
  -4  -6   5       7882.11       7964.46       141.63 o                         
  -2  -6   5       1324.73       1345.84        36.46 o                         
   0  -6   5       1911.09       1912.46        43.05 o                         
   2  -6   5       2301.12       2413.81        75.75 o                         
   4  -6   5        230.95        283.30        65.81 o                         
   6  -6   5        176.91        166.09        62.05 o                         
  -7  -5   5       2755.50       3014.11       147.92 o                         
  -5  -5   5        544.51        526.66        42.41 o                         
  -3  -5   5        130.21        138.29        24.31 o                         
  -1  -5   5       1061.88       1000.87        30.84 o                         
   1  -5   5       2337.31       2298.34        56.12 o                         
   3  -5   5        269.85        276.89        36.85 o                         
   5  -5   5        547.90        596.84        62.38 o                         
   7  -5   5        165.60        247.57        70.20 o                         
  -6  -4   5       1479.22       1491.70        83.99 o                         
  -4  -4   5        799.39        799.34        34.10 o                         
  -2  -4   5       6751.96       6394.66        96.56 o                         
   0  -4   5       1666.52       1642.77        32.02 o                         
   2  -4   5        916.27        931.60        36.39 o                         
   4  -4   5       6406.71       6634.32       170.78 o                         
   6  -4   5       5223.41       5200.64       139.29 o                         
  -9  -3   5        213.38        191.79        79.60 o                         
  -7  -3   5       2982.24       2844.68        87.78 o                         
  -5  -3   5       4510.28       4410.29        75.76 o                         
  -3  -3   5        575.49        549.47        24.35 o                         
  -1  -3   5        271.36        276.92        15.40 o                         
   1  -3   5       1375.58       1446.30        30.91 o                         
   3  -3   5       1142.26       1207.61        36.56 o                         
   5  -3   5        175.47        156.38        21.00 o                         
   7  -3   5        287.44        389.09        52.48 o                         
 -12  -2   5       1026.62       1105.61       152.30 o                         
 -10  -2   5        770.07        821.06       120.97 o                         
  -8  -2   5       4169.04       4363.21       145.57 o                         
  -6  -2   5        743.64        780.73        42.35 o                         
  -4  -2   5      33674.75      33650.95       290.39 o                         
  -2  -2   5       5910.20       5933.03        69.00 o                         
   0  -2   5      11714.76      11752.93       103.37 o                         
   2  -2   5       5484.90       5262.50        71.47 o                         
   4  -2   5       1671.68       1517.60        54.10 o                         
   6  -2   5        329.74        400.72        34.81 o                         
   8  -2   5        421.23        356.98        44.28 o                         
  10  -2   5       1140.39       1082.42       134.75 o                         
  12  -2   5        270.68        493.26       115.95 o                         
 -13  -1   5         57.73         13.79        85.24 o                         
 -11  -1   5        986.39        989.03       133.50 o                         
  -9  -1   5        148.21        162.61        40.96 o                         
  -7  -1   5       5454.83       5256.08       171.37 o                         
  -5  -1   5       2798.80       2803.16        52.55 o                         
  -3  -1   5        191.69        213.82        19.16 o                         
  -1  -1   5       2521.32       2920.39        43.09 o                         
   1  -1   5       3234.76       3147.81        45.49 o                         
   3  -1   5       2059.50       2111.35        40.70 o                         
   5  -1   5        152.41        115.00        16.95 o                         
   7  -1   5        193.24        201.48        35.57 o                         
   9  -1   5        123.52        115.44        48.30 o                         
  11  -1   5       1444.86       1207.78       147.29 o                         
 -12   0   5       1786.39       2024.45       193.67 o                         
 -10   0   5       2480.45       2428.59       285.49 o                         
  -8   0   5        285.90        242.75        41.44 o                         
  -6   0   5       2720.98       2732.53        67.77 o                         
  -4   0   5        392.72        428.22        26.16 o                         
  -2   0   5      28518.83      29691.03       251.53 o                         
   0   0   5       1817.45       1472.68        30.32 o                         
   2   0   5       2801.55       2791.16        44.03 o                         
   4   0   5      12330.00      12203.76       137.67 o                         
   6   0   5      11370.08      10941.10       179.11 o                         
   8   0   5       5295.13       5629.73       139.57 o                         
  10   0   5         60.67         51.57        51.71 o                         
  12   0   5        842.73        845.01        96.33 o                         
 -13   1   5         62.18        114.24        63.85 o                         
 -11   1   5       1002.34        998.44       129.11 o                         
  -9   1   5        170.64        183.51        74.57 o                         
  -7   1   5       5467.05       5258.29       186.82 o                         
  -5   1   5       2799.77       2753.00        93.72 o                         
  -3   1   5        196.65        212.09        21.24 o                         
  -1   1   5       2559.62       2891.41        53.80 o                         
   1   1   5       3243.91       2962.95        55.60 o                         
   3   1   5       2055.36       2192.37        51.23 o                         
   5   1   5        151.36        130.07        23.86 o                         
   7   1   5        183.50        145.29        40.30 o                         
   9   1   5        117.19        190.32        71.45 o                         
  11   1   5       1442.41       1579.49       204.64 o                         
 -12   2   5       1039.53       1126.58       193.67 o                         
 -10   2   5        758.26        802.89        80.23 o                         
  -8   2   5       4145.65       4307.03       110.08 o                         
  -6   2   5        638.53        625.25        46.29 o                         
  -4   2   5      33648.31      33576.64       354.71 o                         
  -2   2   5       5825.91       5775.75        85.12 o                         
   0   2   5      11699.97      11531.28       137.55 o                         
   2   2   5       5443.66       5187.85        79.80 o                         
   4   2   5       1696.33       1590.82        47.21 o                         
   6   2   5        297.39        291.29        36.38 o                         
   8   2   5        426.91        389.46        56.40 o                         
  10   2   5       1147.24       1202.83        95.72 o                         
  12   2   5        278.17        234.58        68.18 o                         
 -11   3   5        813.68        758.88        85.30 o                         
  -9   3   5        206.86        215.39        51.78 o                         
  -7   3   5       2985.95       2778.22       104.76 o                         
  -5   3   5       4504.74       4509.63        95.96 o                         
  -3   3   5        564.38        559.18        30.10 o                         
  -1   3   5        252.04        241.47        19.13 o                         
   1   3   5       1368.34       1365.09        38.36 o                         
   3   3   5       1168.11       1183.03        42.43 o                         
   5   3   5        165.08        165.83        30.52 o                         
   7   3   5        284.33        323.15        48.73 o                         
   9   3   5         54.97         57.73        43.17 o                         
  11   3   5        931.70        968.05        94.58 o                         
 -10   4   5       1548.21       1277.35       130.37 o                         
  -8   4   5        105.49        107.75        41.21 o                         
  -6   4   5       1475.79       1513.24        78.45 o                         
  -4   4   5        745.38        775.92       107.49 o                         
  -2   4   5       6724.48       6512.89       107.33 o                         
   0   4   5       1686.70       1714.96        45.87 o                         
   2   4   5        910.42        867.26        34.15 o                         
   4   4   5       6273.35       6336.05       141.69 o                         
   6   4   5       5267.21       5108.77       136.81 o                         
   8   4   5       4037.10       4033.10       187.09 o                         
  10   4   5          3.52        -15.00        41.71 o                         
 -11   5   5        415.41        358.23        69.82 o                         
  -9   5   5         68.05         77.66        46.35 o                         
  -7   5   5       2763.28       2642.69       103.11 o                         
  -5   5   5        547.21        505.11        49.39 o                         
  -3   5   5        126.01        106.23        29.95 o                         
  -1   5   5       1069.60       1033.08        56.72 o                         
   1   5   5       2332.88       2392.06        54.33 o                         
   3   5   5        270.89        289.13        37.35 o                         
   5   5   5        533.50        485.49        49.78 o                         
   7   5   5        157.33        109.41        41.60 o                         
   9   5   5        153.15        203.20        79.60 o                         
  -8   6   5       2371.44       2402.11       106.94 o                         
  -6   6   5        667.13        724.24        58.61 o                         
  -4   6   5       7883.64       8123.42       155.10 o                         
  -2   6   5       1286.06       1294.63        50.94 o                         
   0   6   5       1862.18       1921.64        59.85 o                         
   2   6   5       2302.02       2306.82       115.32 o                         
   4   6   5        271.07        235.18        38.35 o                         
   6   6   5        138.89        177.25        42.31 o                         
   8   6   5        109.06         61.13        43.07 o                         
  -5   7   5       1545.19       1710.44       132.87 o                         
  -3   7   5        156.66        195.55        58.29 o                         
  -1   7   5         62.86         96.52        45.75 o                         
   1   7   5        536.02        555.31        57.04 o                         
   3   7   5        255.96        298.51        35.66 o                         
   5   7   5        145.73        111.83        36.29 o                         
   7   7   5        328.88        394.21        55.27 o                         
  -6   8   5        449.09        401.76        89.63 o                         
  -4  -8   6       1798.85       2070.20       106.55 o                         
  -2  -8   6         80.91         61.51        33.55 o                         
   0  -8   6         36.36         58.88        25.61 o                         
   2  -8   6         62.56         19.24        55.78 o                         
   4  -8   6        711.00        821.69       104.67 o                         
  -7  -7   6       1724.16       1819.50       127.86 o                         
  -5  -7   6        150.75        154.81        55.16 o                         
  -3  -7   6        256.13        268.96        39.54 o                         
  -1  -7   6        802.97        815.57        41.78 o                         
   1  -7   6        308.24        300.38        33.03 o                         
   3  -7   6        184.03        146.66        57.66 o                         
   5  -7   6       3440.30       3571.93       164.21 o                         
  -6  -6   6        405.56        368.54        69.57 o                         
  -4  -6   6        109.71        109.15        34.40 o                         
  -2  -6   6       4061.51       4093.31        87.88 o                         
   0  -6   6       3987.63       4068.02        72.27 o                         
   2  -6   6       3290.55       3328.41        96.39 o                         
   4  -6   6        977.09        909.49        81.79 o                         
   6  -6   6       3115.35       3274.22       164.84 o                         
  -7  -5   6       1401.30       1293.64       113.44 o                         
  -5  -5   6       1082.58       1117.52        90.88 o                         
  -3  -5   6        186.48        184.19        28.18 o                         
  -1  -5   6       1021.26        982.75        36.28 o                         
   1  -5   6        121.87        103.00        20.25 o                         
   3  -5   6        451.06        372.80        43.65 o                         
   5  -5   6       1966.82       2088.41        71.72 o                         
  -6  -4   6       1433.77       1476.44        81.68 o                         
  -4  -4   6       6208.82       6220.05       137.67 o                         
  -2  -4   6        185.87        205.86        24.79 o                         
   0  -4   6          8.52          3.37        14.83 o                         
   2  -4   6         26.15         19.31        18.17 o                         
   4  -4   6       2397.28       2505.74        75.00 o                         
   6  -4   6        610.66        633.85        60.25 o                         
  -9  -3   6        206.22        180.51        77.72 o                         
  -7  -3   6       3864.44       3969.23       314.94 o                         
  -5  -3   6        594.15        629.55        35.16 o                         
  -3  -3   6       1143.74       1084.21        38.67 o                         
  -1  -3   6       2625.69       2634.08        44.29 o                         
   1  -3   6        257.19        276.46        17.79 o                         
   3  -3   6        171.42        196.45        21.38 o                         
   5  -3   6      10154.06      10137.44       119.28 o                         
   7  -3   6         66.12         13.71        38.55 o                         
 -12  -2   6        107.12        101.54        94.01 o                         
 -10  -2   6         30.92         37.61        70.20 o                         
  -8  -2   6       2379.02       2410.62       112.00 o                         
  -6  -2   6        342.70        358.68        30.36 o                         
  -4  -2   6        165.00        165.11        19.56 o                         
  -2  -2   6      14796.88      14979.59       145.56 o                         
   0  -2   6      11550.36      11423.69       114.51 o                         
   2  -2   6       5439.23       5450.70        77.37 o                         
   4  -2   6       2017.06       2053.42        45.60 o                         
   6  -2   6      11503.76      11389.73       187.25 o                         
   8  -2   6       1411.94       1526.23        95.49 o                         
  10  -2   6         14.43         26.32        67.06 o                         
 -11  -1   6         28.88        -51.39        72.08 o                         
  -9  -1   6        707.45        679.60        72.02 o                         
  -7  -1   6       3507.08       3352.60       103.11 o                         
  -5  -1   6       1973.84       2097.24        53.38 o                         
  -3  -1   6        230.87        206.31        21.23 o                         
  -1  -1   6       4241.83       4168.19        57.16 o                         
   1  -1   6        294.67        331.75        19.57 o                         
   3  -1   6        347.47        373.29        29.38 o                         
   5  -1   6       8398.57       8442.94       161.87 o                         
   7  -1   6         52.05         17.97        28.15 o                         
   9  -1   6         37.64        -25.36        92.45 o                         
  11  -1   6        958.87        929.49       134.13 o                         
 -12   0   6       2119.39       2186.78       195.55 o                         
 -10   0   6       7751.56       7765.29       231.90 o                         
  -8   0   6        431.64        401.98        49.10 o                         
  -6   0   6        831.99        882.14        55.45 o                         
  -4   0   6      11847.93      11897.30       156.86 o                         
  -2   0   6        177.09        149.38        16.07 o                         
   0   0   6        250.28        287.96        21.77 o                         
   2   0   6        601.97        711.20        39.34 o                         
   4   0   6       4503.05       4394.06        83.36 o                         
   6   0   6       1394.90       1441.36        82.78 o                         
   8   0   6       4695.18       4627.13       120.05 o                         
  10   0   6       2549.51       2485.77       134.73 o                         
  12   0   6        626.85        727.67       129.74 o                         
 -11   1   6         30.56         36.33        74.90 o                         
  -9   1   6        709.66        637.17        58.48 o                         
  -7   1   6       3510.75       3447.54       106.59 o                         
  -5   1   6       2022.29       2028.20        67.30 o                         
  -3   1   6        251.69        249.60        29.94 o                         
  -1   1   6       4285.74       4211.00        71.83 o                         
   1   1   6        299.71        381.34        25.58 o                         
   3   1   6        352.91        427.31        30.11 o                         
   5   1   6       8370.45       8212.05       213.96 o                         
   7   1   6         43.65         61.36        31.03 o                         
   9   1   6         27.96         12.12        40.78 o                         
  11   1   6        938.04        858.65        93.76 o                         
 -12   2   6        102.09         77.36       124.73 o                         
 -10   2   6         47.77        -25.43        44.97 o                         
  -8   2   6       2412.26       2503.49       106.23 o                         
  -6   2   6        380.53        405.85        40.37 o                         
  -4   2   6        150.03        167.39        28.15 o                         
  -2   2   6      14862.49      14832.76       176.99 o                         
   0   2   6      11520.54      11333.02       140.80 o                         
   2   2   6       5446.95       5424.81        86.91 o                         
   4   2   6       1959.03       1987.71        64.24 o                         
   6   2   6      11536.71      11314.31       190.34 o                         
   8   2   6       1402.19       1268.70        89.96 o                         
  10   2   6          4.56        -16.96        46.95 o                         
  12   2   6        178.95        247.99        69.16 o                         
 -11   3   6         20.38          2.65        57.04 o                         
  -9   3   6        203.92        110.95        79.60 o                         
  -7   3   6       3857.10       3792.06       178.94 o                         
  -5   3   6        590.17        623.52        44.29 o                         
  -3   3   6       1093.82       1089.69        46.75 o                         
  -1   3   6       2616.86       2637.50        65.07 o                         
   1   3   6        252.82        227.07        22.89 o                         
   3   3   6        173.36        158.28        27.23 o                         
   5   3   6      10208.00       9967.82       169.40 o                         
   7   3   6         53.77         54.55        63.93 o                         
   9   3   6         62.69         45.43        45.29 o                         
  11   3   6        733.21        854.93       118.46 o                         
 -10   4   6       5509.41       5296.79       171.46 o                         
  -8   4   6        415.32        372.25        57.57 o                         
  -6   4   6       1488.81       1575.53        86.81 o                         
  -4   4   6       6291.67       6086.33       140.96 o                         
  -2   4   6        157.16        182.15        23.76 o                         
   0   4   6         16.04          4.30        15.55 o                         
   2   4   6         41.62         46.12        18.75 o                         
   4   4   6       2427.35       2522.19       109.78 o                         
   6   4   6        563.43        523.59        76.47 o                         
   8   4   6       2291.75       2261.30       106.09 o                         
  10   4   6       1844.25       1720.59       237.86 o                         
  -9   5   6        728.15        656.76        74.90 o                         
  -7   5   6       1401.65       1363.51        86.18 o                         
  -5   5   6       1110.73       1199.00        71.78 o                         
  -3   5   6        169.39        134.28        32.83 o                         
  -1   5   6       1034.28       1023.80        53.29 o                         
   1   5   6        122.91        116.47        22.31 o                         
   3   5   6        460.69        430.89        44.15 o                         
   5   5   6       1978.77       1848.65        83.60 o                         
   7   5   6         74.77        103.18        42.72 o                         
   9   5   6         85.80         81.41        49.49 o                         
  -8   6   6       1688.05       1786.26       102.53 o                         
  -6   6   6        437.85        512.19        53.74 o                         
  -4   6   6         85.39         20.83        29.22 o                         
  -2   6   6       4093.45       4267.66       142.59 o                         
   0   6   6       3987.63       4052.68       184.90 o                         
   2   6   6       3259.37       3119.50        89.52 o                         
   4   6   6        927.00        880.89        60.99 o                         
   6   6   6       3165.44       3134.91       317.46 o                         
   8   6   6        433.82        437.22        62.82 o                         
  -7   7   6       1725.09       1737.39       159.20 o                         
  -5   7   6        158.88        163.59        70.82 o                         
  -3   7   6        232.32        144.78        60.17 o                         
  -1   7   6        806.32        913.20        87.12 o                         
   1   7   6        305.98        364.55        37.21 o                         
   3   7   6        187.37        172.75        34.49 o                         
   5   7   6       3463.96       3627.86       109.46 o                         
   7   7   6        120.71        135.21        45.62 o                         
  -4   8   6       1831.64       1941.09       127.86 o                         
  -2   8   6         63.80        107.80        53.27 o                         
  -4  -8   7       3662.63       3721.10       157.94 o                         
  -2  -8   7        962.04        981.62        68.50 o                         
   0  -8   7       2573.01       2716.46        99.88 o                         
   2  -8   7         32.53         28.52        39.44 o                         
   4  -8   7        976.55       1024.76       110.31 o                         
  -5  -7   7         19.84        -31.96        47.63 o                         
  -3  -7   7        297.91        335.41        46.98 o                         
  -1  -7   7       1692.14       1733.52       112.60 o                         
   1  -7   7        674.90        638.50        44.96 o                         
   3  -7   7       2130.57       2066.22        90.45 o                         
   5  -7   7        104.47        153.56        67.06 o                         
  -6  -6   7        907.87        771.55        90.88 o                         
  -4  -6   7        302.79        163.59        52.02 o                         
  -2  -6   7       1237.95       1350.90        58.44 o                         
   0  -6   7         75.84         82.84        22.96 o                         
   2  -6   7       4992.22       4916.49       105.17 o                         
   4  -6   7        292.10        438.74        78.97 o                         
  -5  -5   7         60.31         11.28        48.26 o                         
  -3  -5   7         41.95         50.48        26.90 o                         
  -1  -5   7       1317.80       1274.59        54.00 o                         
   1  -5   7        549.37        565.12        41.07 o                         
   3  -5   7       1368.25       1434.07        72.93 o                         
   5  -5   7         33.77        156.06        59.54 o                         
  -6  -4   7        718.68        763.40        89.00 o                         
  -4  -4   7       9225.14       9327.91       168.17 o                         
  -2  -4   7       4835.87       5057.09        88.25 o                         
   0  -4   7      10780.94      10851.21       128.02 o                         
   2  -4   7        493.27        475.46        28.99 o                         
   4  -4   7       1061.45       1065.78        58.53 o                         
  -9  -3   7          7.17        -62.05        62.05 o                         
  -7  -3   7       1440.30       1563.15       136.01 o                         
  -5  -3   7        135.76        135.20        26.79 o                         
  -3  -3   7        471.53        476.75        26.69 o                         
  -1  -3   7       3845.87       3905.26        59.94 o                         
   1  -3   7       1128.22       1225.48        32.62 o                         
   3  -3   7       5444.64       5523.20        85.16 o                         
   5  -3   7        153.99        162.16        33.94 o                         
   7  -3   7        195.73        157.32        66.44 o                         
 -12  -2   7       2363.57       2208.72       212.47 o                         
 -10  -2   7       1320.95       1282.36       146.66 o                         
  -8  -2   7        571.97        717.02       105.92 o                         
  -6  -2   7       1608.10       1678.26        56.65 o                         
  -4  -2   7        560.48        608.32        32.69 o                         
  -2  -2   7       4762.99       4709.72        67.04 o                         
   0  -2   7        787.70        734.77        28.73 o                         
   2  -2   7      10118.55      10123.37       156.03 o                         
   4  -2   7          7.89         34.25        17.57 o                         
   6  -2   7       1397.13       1385.70        96.49 o                         
   8  -2   7       8444.39       8769.69       306.49 o                         
  10  -2   7        977.60       1246.63       147.92 o                         
 -11  -1   7         98.98        191.16        83.36 o                         
  -9  -1   7          7.48         71.91        43.37 o                         
  -7  -1   7       3275.04       3427.18       112.28 o                         
  -5  -1   7        351.29        344.77        29.47 o                         
  -3  -1   7        166.26        162.62        19.11 o                         
  -1  -1   7       3270.13       3372.61        59.66 o                         
   1  -1   7         45.04         62.21        15.15 o                         
   3  -1   7       3924.85       3888.12        93.11 o                         
   5  -1   7         13.13         27.60        26.75 o                         
   7  -1   7        274.13        322.55        47.22 o                         
   9  -1   7        118.00        198.92        54.67 o                         
  11  -1   7        320.37        324.66       100.91 o                         
 -12   0   7          7.82         94.01        80.85 o                         
 -10   0   7       2422.56       2509.87       172.67 o                         
  -8   0   7       4980.23       5168.00       156.37 o                         
  -6   0   7       1006.62       1113.09        62.56 o                         
  -4   0   7      14894.68      14890.67       170.54 o                         
  -2   0   7      12044.70      12310.97       140.21 o                         
   0   0   7      22380.04      23078.62       212.54 o                         
   2   0   7       1675.10       2006.90        56.22 o                         
   4   0   7        523.55        404.50        45.85 o                         
   6   0   7        780.91        829.01        74.71 o                         
   8   0   7        340.87        375.80        98.72 o                         
  10   0   7        330.88        318.36        67.33 o                         
  12   0   7        234.91        268.26       104.04 o                         
 -11   1   7         94.69        182.29        61.08 o                         
  -9   1   7         12.51        -32.64        33.09 o                         
  -7   1   7       3300.25       3389.31       149.89 o                         
  -5   1   7        357.76        341.54        38.91 o                         
  -3   1   7        156.92        149.19        23.55 o                         
  -1   1   7       3255.74       3232.67        67.03 o                         
   1   1   7         38.17         50.00        19.17 o                         
   3   1   7       3946.88       3770.86       108.74 o                         
   5   1   7          8.81         11.94        25.95 o                         
   7   1   7        277.43        243.43        39.74 o                         
   9   1   7        125.76        240.45        99.03 o                         
  11   1   7        311.42        331.82        73.12 o                         
 -12   2   7       2364.00       2545.92       211.85 o                         
 -10   2   7       1290.33       1255.15       101.25 o                         
  -8   2   7        543.89        627.38        68.29 o                         
  -6   2   7       1601.81       1616.81        72.92 o                         
  -4   2   7        595.99        639.84        43.77 o                         
  -2   2   7       4733.89       4660.12        83.28 o                         
   0   2   7        838.05        700.59        35.72 o                         
   2   2   7      10154.88      10317.50       139.02 o                         
   4   2   7         18.16          8.87        24.41 o                         
   6   2   7       1363.97       1196.25        66.20 o                         
   8   2   7       8488.27       9125.36       184.05 o                         
  10   2   7       1006.67        966.48       149.17 o                         
  12   2   7        243.74        257.59        74.51 o                         
 -11   3   7        279.33        215.83        92.45 o                         
  -9   3   7          4.83         13.21        48.57 o                         
  -7   3   7       1425.94       1614.42       121.28 o                         
  -5   3   7        131.60        153.20        34.04 o                         
  -3   3   7        487.46        535.88        39.13 o                         
  -1   3   7       3839.33       3779.40        82.07 o                         
   1   3   7       1116.05       1143.07        43.99 o                         
   3   3   7       5416.07       5605.93       111.67 o                         
   5   3   7        172.25        205.83        33.15 o                         
   7   3   7        200.70        203.23        43.18 o                         
   9   3   7        209.05        237.56        59.26 o                         
  11   3   7        249.40        283.61        68.42 o                         
 -10   4   7       1182.86       1137.01        96.99 o                         
  -8   4   7       3051.57       2998.18       120.55 o                         
  -6   4   7        666.28        665.61        63.34 o                         
  -4   4   7       9166.99       8911.19       186.82 o                         
  -2   4   7       4965.55       5014.09       121.19 o                         
   0   4   7      10782.58      10563.76       159.58 o                         
   2   4   7        501.90        489.45        37.94 o                         
   4   4   7       1076.19       1021.56        67.74 o                         
   6   4   7        624.25        661.57        64.23 o                         
   8   4   7        140.11        102.40        52.65 o                         
  10   4   7        319.03        375.60        71.65 o                         
  -9   5   7         14.98          8.97        48.26 o                         
  -7   5   7       2430.78       2406.36       135.38 o                         
  -5   5   7         62.05         50.36        35.54 o                         
  -3   5   7         45.70         36.58        31.93 o                         
  -1   5   7       1323.67       1350.80       162.65 o                         
   1   5   7        522.71        493.42        47.01 o                         
   3   5   7       1391.65       1268.04        72.20 o                         
   5   5   7         39.61         11.92        33.10 o                         
   7   5   7        203.21        214.21        53.13 o                         
   9   5   7         10.81          5.25        43.52 o                         
  -8   6   7        193.65        167.26        50.22 o                         
  -6   6   7        917.16        908.65        86.81 o                         
  -4   6   7        349.41        356.95        44.73 o                         
  -2   6   7       1208.86       1387.47       185.52 o                         
   0   6   7        112.40         93.39        31.23 o                         
   2   6   7       5047.17       4961.58       151.99 o                         
   4   6   7        272.36        337.98        47.12 o                         
   6   6   7       1375.96       1382.95        87.27 o                         
   8   6   7       3753.32       3780.25       138.23 o                         
  -7   7   7        385.78        337.20        87.75 o                         
  -5   7   7         18.61        117.20        63.30 o                         
  -3   7   7        306.37        386.09        78.35 o                         
  -1   7   7       1683.88       1700.41       109.06 o                         
   1   7   7        658.58        679.08        49.68 o                         
   3   7   7       2122.88       1965.42        78.15 o                         
   5   7   7        114.60        101.32        40.69 o                         
   7   7   7         77.52         99.24        46.67 o                         
  -4   8   7       3644.57       3866.51       179.25 o                         
  -2   8   7       1028.64       1366.35       108.43 o                         
   4   8   7        984.04       1048.58        96.52 o                         
  -2  -8   8        516.54        450.02        74.58 o                         
   0  -8   8       1595.63       1583.79        85.89 o                         
   2  -8   8       2395.32       2392.76       103.68 o                         
  -5  -7   8        184.12        174.24        64.56 o                         
  -3  -7   8       2761.78       2790.36       137.26 o                         
  -1  -7   8        273.81        287.22        46.88 o                         
   1  -7   8         22.21          6.14        28.60 o                         
   3  -7   8        236.45        219.65        49.10 o                         
  -6  -6   8       1209.88       1345.66       118.46 o                         
  -4  -6   8        229.25        241.93        63.30 o                         
  -2  -6   8       1671.21       1757.80        81.89 o                         
   0  -6   8        184.60        224.66        59.91 o                         
   2  -6   8         24.13         34.78        35.13 o                         
  -5  -5   8        691.09        767.16        87.75 o                         
  -3  -5   8       1830.56       1774.09        68.23 o                         
  -1  -5   8       1426.05       1535.07        78.33 o                         
   1  -5   8        115.49        140.18        25.73 o                         
   3  -5   8       1891.95       1997.11       101.14 o                         
  -6  -4   8        612.95        770.29        91.51 o                         
  -4  -4   8       1654.04       1730.12       117.20 o                         
  -2  -4   8        937.18        937.70        51.87 o                         
   0  -4   8       8837.15       9046.31       132.48 o                         
   2  -4   8       9589.78       9898.93       129.09 o                         
   4  -4   8       1596.26       1866.64       119.09 o                         
  -9  -3   8        213.87        171.73        80.85 o                         
  -7  -3   8        194.87        293.95        80.85 o                         
  -5  -3   8        604.31        596.13        52.04 o                         
  -3  -3   8       8294.13       8498.12       116.86 o                         
  -1  -3   8        428.10        385.91        25.15 o                         
   1  -3   8         44.39         28.84        16.84 o                         
   3  -3   8       1136.51       1163.11        41.45 o                         
   5  -3   8       1861.36       1803.18       118.77 o                         
 -12  -2   8        128.95         37.61        90.25 o                         
 -10  -2   8       5729.47       5713.59       266.37 o                         
  -6  -2   8       1989.72       2020.89        81.16 o                         
  -4  -2   8        112.34        152.74        24.19 o                         
  -2  -2   8       5569.60       5521.11        85.30 o                         
   0  -2   8       1333.40       1271.04        37.97 o                         
   2  -2   8        378.24        406.12        28.71 o                         
   4  -2   8       1455.67       1450.84        57.17 o                         
   6  -2   8        594.92        568.83        51.26 o                         
   8  -2   8       2295.56       2473.84       182.39 o                         
  10  -2   8        955.31       1062.99       139.77 o                         
 -11  -1   8         34.62         47.63        82.73 o                         
  -9  -1   8        774.26        826.08       119.71 o                         
  -7  -1   8        616.95        559.27        52.99 o                         
  -5  -1   8        993.88       1132.75        62.00 o                         
  -3  -1   8       7370.11       7417.12       103.90 o                         
  -1  -1   8       2149.87       2280.77        75.77 o                         
   1  -1   8        220.02        203.33        24.29 o                         
   3  -1   8       2802.43       2879.08        67.08 o                         
   5  -1   8       2030.55       2072.71       111.24 o                         
   7  -1   8       1114.42       1068.67        69.07 o                         
   9  -1   8        640.37        547.70        90.25 o                         
  11  -1   8        203.43        300.85       100.28 o                         
 -12   0   8        434.27        681.92       133.50 o                         
 -10   0   8        164.67        138.35        57.04 o                         
  -8   0   8        692.17        713.83        59.97 o                         
  -6   0   8        935.92        941.98        60.90 o                         
  -4   0   8       2145.42       2242.71        74.14 o                         
  -2   0   8        508.61        572.15        31.45 o                         
   0   0   8      22410.59      23167.31       235.93 o                         
   2   0   8      19617.21      19748.56       311.47 o                         
   4   0   8       3374.93       3438.27        92.00 o                         
   6   0   8       3421.77       3429.29        99.92 o                         
   8   0   8       1710.05       1600.50       104.31 o                         
  10   0   8        806.17        816.77       187.72 o                         
  12   0   8        274.36         48.26        94.64 o                         
 -11   1   8         34.66         58.98        54.03 o                         
  -9   1   8        776.55        715.96       136.32 o                         
  -7   1   8        597.71        720.73        70.92 o                         
  -5   1   8        964.90        908.66        57.53 o                         
  -3   1   8       7339.07       7277.58       134.14 o                         
  -1   1   8       2159.84       2250.45        58.58 o                         
   1   1   8        229.92        223.06        26.88 o                         
   3   1   8       2775.88       2906.46        80.49 o                         
   5   1   8       2054.60       2035.86        73.41 o                         
   7   1   8       1134.68       1214.43        73.69 o                         
   9   1   8        639.52        702.80        94.95 o                         
  11   1   8        193.74        193.22        69.96 o                         
 -12   2   8        132.02        132.56        66.04 o                         
 -10   2   8       5768.27       5673.62       186.45 o                         
  -8   2   8       4919.85       4523.75       190.22 o                         
  -6   2   8       1973.93       2125.95       110.79 o                         
  -4   2   8         57.67         67.77        27.77 o                         
  -2   2   8       5579.14       5368.42       108.25 o                         
   0   2   8       1290.63       1198.55        93.41 o                         
   2   2   8        368.53        379.88        67.50 o                         
   4   2   8       1457.77       1383.31        67.14 o                         
   6   2   8        591.63        695.76        55.12 o                         
   8   2   8       2248.36       2369.55       127.61 o                         
  10   2   8        954.26        982.93       156.06 o                         
 -11   3   8        251.11        134.26       110.00 o                         
  -9   3   8        213.51        177.74        53.85 o                         
  -7   3   8        206.22        190.61        48.81 o                         
  -5   3   8        625.37        612.33        59.85 o                         
  -3   3   8       8335.35       8470.89       146.35 o                         
  -1   3   8        402.77        384.86        35.47 o                         
   1   3   8         40.32         19.30        23.74 o                         
   3   3   8       1142.56       1097.11       102.02 o                         
   5   3   8       1835.71       1934.11        73.17 o                         
   7   3   8        726.95        648.08        84.30 o                         
   9   3   8        975.85        959.48        91.04 o                         
  11   3   8         17.00         -5.58        53.40 o                         
 -10   4   8         57.71        -43.57        43.57 o                         
  -8   4   8        301.55        299.32        57.53 o                         
  -6   4   8        615.44        663.76        66.23 o                         
  -4   4   8       1653.37       1529.51        84.56 o                         
  -2   4   8        786.95        672.56        55.84 o                         
   0   4   8       8825.23       8764.45       239.74 o                         
   2   4   8       9587.65       9823.67       198.10 o                         
   4   4   8       1553.33       1498.11        93.07 o                         
   6   4   8       2473.20       2515.06       106.74 o                         
   8   4   8        728.90        713.75        84.61 o                         
  10   4   8        521.42        546.43        81.51 o                         
  -9   5   8        513.52        445.41        69.07 o                         
  -7   5   8        432.41        368.62        57.33 o                         
  -5   5   8        691.00        576.69        58.68 o                         
  -3   5   8       1838.14       1832.72        80.22 o                         
  -1   5   8       1413.97       1466.36        72.43 o                         
   1   5   8        122.29        127.11        35.60 o                         
   3   5   8       1860.70       1776.64        80.44 o                         
   5   5   8       1166.68       1186.18        81.37 o                         
   7   5   8        607.02        567.54        67.34 o                         
   9   5   8        344.16        389.72        68.25 o                         
  -8   6   8       2257.98       2222.99       111.99 o                         
  -6   6   8       1167.67       1175.07       136.95 o                         
  -4   6   8        180.83        221.95        42.32 o                         
  -2   6   8       1691.10       1799.81        77.08 o                         
   0   6   8        149.66        106.65        34.79 o                         
   2   6   8         13.43        -19.74        32.91 o                         
   4   6   8        767.02        708.58        83.36 o                         
   6   6   8        102.51        136.75        45.87 o                         
   8   6   8       1126.37       1216.35        95.53 o                         
  -5   7   8        190.24         70.82        66.44 o                         
  -3   7   8       2771.79       2817.31       155.44 o                         
  -1   7   8        262.85        225.97        38.92 o                         
   1   7   8         19.99          0.00        30.58 o                         
   3   7   8        234.46        229.77        68.63 o                         
   5   7   8        726.08        760.44        67.53 o                         
  -2   8   8        437.35        537.76        83.99 o                         
   0   8   8       1591.02       1655.91       111.56 o                         
  -2  -8   9        577.22        758.39        97.15 o                         
   0  -8   9         86.89         75.84        62.05 o                         
  -3  -7   9         26.04         11.28        53.27 o                         
  -1  -7   9        828.67        824.82        93.39 o                         
   1  -7   9        117.06        101.05        37.13 o                         
  -4  -6   9       1734.58       1717.96       122.85 o                         
  -2  -6   9       1137.73        990.29        99.03 o                         
   0  -6   9       6266.11       6640.96       365.09 o                         
   2  -6   9         68.31         96.84        42.03 o                         
  -5  -5   9          8.30        156.69        60.17 o                         
  -3  -5   9         64.53         31.34        50.14 o                         
  -1  -5   9        611.99        652.09       109.68 o                         
   1  -5   9        161.56        243.13        35.81 o                         
   3  -5   9       2650.68       2654.94       106.36 o                         
  -4  -4   9        447.87        374.18        72.70 o                         
  -2  -4   9       1081.00       1105.94        72.93 o                         
   0  -4   9        818.24        762.25        66.45 o                         
   2  -4   9       4950.95       5034.25       113.77 o                         
  -7  -3   9         87.45         88.37        68.94 o                         
  -5  -3   9        932.68       1054.81       121.59 o                         
  -3  -3   9         82.34         67.42        25.68 o                         
  -1  -3   9       2682.82       2670.73        83.05 o                         
   1  -3   9         83.44         80.53        19.99 o                         
   3  -3   9       2990.58       2873.90       104.40 o                         
 -10  -2   9        449.47        661.24       119.71 o                         
  -8  -2   9       1605.49       1650.90       155.44 o                         
  -6  -2   9       8557.84       8893.13       236.60 o                         
  -4  -2   9       2688.98       2813.69        90.27 o                         
  -2  -2   9        489.40        546.87        33.86 o                         
   0  -2   9      17228.26      17296.04       175.08 o                         
   2  -2   9         11.52         61.53        20.95 o                         
   4  -2   9        466.81        419.94        43.63 o                         
   6  -2   9        300.07        188.46        48.90 o                         
   8  -2   9       1896.54       1696.03       156.69 o                         
  10  -2   9         57.92         -9.40        77.72 o                         
 -11  -1   9        484.78        643.06       129.74 o                         
  -9  -1   9        902.02        826.70       125.35 o                         
  -7  -1   9        154.74        125.42        37.43 o                         
  -5  -1   9        171.99        231.69        39.28 o                         
  -3  -1   9         45.44         68.62        21.63 o                         
  -1  -1   9       2245.20       2218.27        55.16 o                         
   1  -1   9        202.87        128.40        22.60 o                         
   3  -1   9       4933.91       4963.81       111.92 o                         
   5  -1   9         27.32         10.43        52.69 o                         
   7  -1   9        394.06        444.01        62.91 o                         
   9  -1   9       2157.25       2184.55       132.64 o                         
  11  -1   9         54.92         13.16        85.87 o                         
 -12   0   9       1128.73        987.15       152.30 o                         
 -10   0   9        522.42        462.96        75.15 o                         
  -8   0   9       2168.78       2247.13        97.06 o                         
  -6   0   9         63.33         68.22        33.23 o                         
  -4   0   9        102.96        175.11        33.90 o                         
  -2   0   9        943.32        974.31        77.78 o                         
   0   0   9       2487.00       2564.62        66.81 o                         
   2   0   9       9487.85       9136.30       172.12 o                         
   4   0   9        785.55        811.62        55.58 o                         
   6   0   9       3955.94       3900.58       109.97 o                         
   8   0   9        826.67        802.25        80.44 o                         
  10   0   9       5479.35       5768.62       243.81 o                         
 -11   1   9        477.16        457.37        86.18 o                         
  -9   1   9        880.33        801.33       173.93 o                         
  -7   1   9        141.78        103.55        36.59 o                         
  -5   1   9        164.69        178.79        36.28 o                         
  -3   1   9         44.37         26.68        28.21 o                         
  -1   1   9       2219.92       2270.68        72.98 o                         
   1   1   9        191.38        229.87        33.28 o                         
   3   1   9       4913.08       4751.05       157.59 o                         
   5   1   9         28.41         60.75        30.86 o                         
   7   1   9        385.07        332.36        49.50 o                         
   9   1   9       2184.22       2068.42       128.74 o                         
  11   1   9         51.60         25.70        60.72 o                         
 -10   2   9        429.92        433.11        75.84 o                         
  -8   2   9       1639.76       1538.59       104.35 o                         
  -6   2   9       8587.76       8465.26       167.22 o                         
  -4   2   9       2745.16       2782.52        85.25 o                         
  -2   2   9        488.65        496.28        42.09 o                         
   0   2   9      17295.78      17118.54       247.07 o                         
   2   2   9         15.95         59.74        26.35 o                         
   4   2   9        476.38        399.88        42.41 o                         
   6   2   9        305.91        278.12        64.37 o                         
   8   2   9       1914.39       1946.75       135.38 o                         
  10   2   9         50.60         28.91        66.12 o                         
 -11   3   9        437.39        442.12        77.67 o                         
  -9   3   9        459.53        478.72        70.43 o                         
  -7   3   9         93.00         38.11        49.83 o                         
  -5   3   9        937.16        930.71        74.39 o                         
  -3   3   9         79.30         82.61        28.68 o                         
  -1   3   9       2736.44       2792.09        79.15 o                         
   1   3   9         67.58         66.73        26.95 o                         
   3   3   9       3012.94       3033.14       124.89 o                         
   5   3   9        105.24         46.09        30.59 o                         
   7   3   9       1054.10        923.72        83.39 o                         
   9   3   9        930.29       1041.49       143.84 o                         
 -10   4   9        447.64        514.23        76.68 o                         
  -8   4   9       1503.13       1378.81       100.48 o                         
  -6   4   9         61.12        136.05        44.44 o                         
  -4   4   9        496.10        482.49        55.84 o                         
  -2   4   9       1145.87       1140.53        74.20 o                         
   0   4   9        794.59        799.60        62.68 o                         
   2   4   9       4968.41       4672.02       132.51 o                         
   4   4   9        978.58       1009.99       128.17 o                         
   6   4   9       3094.01       2923.18       168.91 o                         
   8   4   9        764.08        731.39        82.01 o                         
  10   4   9       3391.36       3318.94       151.01 o                         
  -9   5   9       1095.28       1174.03        99.66 o                         
  -7   5   9         53.39         72.66        45.68 o                         
  -5   5   9         12.75          9.69        38.37 o                         
  -3   5   9         61.39         49.21        37.66 o                         
  -1   5   9        623.56        570.95        55.02 o                         
   1   5   9        143.85        118.30        39.21 o                         
   3   5   9       2645.79       2505.17       100.38 o                         
   5   5   9         72.48         92.54        42.98 o                         
   7   5   9         67.31         28.92        47.20 o                         
   9   5   9       1484.04       1651.34       116.44 o                         
  -8   6   9        679.78        776.85        77.60 o                         
  -6   6   9       3970.11       4226.23       135.67 o                         
  -4   6   9       1768.62       1729.16        99.66 o                         
  -2   6   9       1129.87       1127.40       122.22 o                         
   0   6   9       6324.74       6488.51       155.49 o                         
   2   6   9         76.19         43.50        38.99 o                         
   4   6   9        415.73        372.20        55.38 o                         
   6   6   9         26.09         93.08        47.20 o                         
  -5   7   9        582.37        446.88        94.64 o                         
  -3   7   9         24.43         90.25        63.93 o                         
  -1   7   9        851.92        827.29        83.05 o                         
   1   7   9        105.15        180.03        40.26 o                         
   3   7   9       1026.93       1173.36        76.40 o                         
   5   7   9         63.02         38.14        45.13 o                         
  -2   8   9        608.97        565.97        89.63 o                         
   0   8   9         65.41        -38.23        55.16 o                         
  -1  -7  10        173.48         78.35        63.93 o                         
  -2  -6  10        664.87        794.74        97.15 o                         
   0  -6  10       2654.31       2625.52       146.04 o                         
  -3  -5  10       2177.53       2361.02       137.26 o                         
  -1  -5  10        758.39        794.74        95.89 o                         
  -2  -4  10        893.95       1034.79       100.28 o                         
   0  -4  10        624.42        615.36       134.44 o                         
  -7  -3  10         76.34         57.66        72.08 o                         
  -5  -3  10         75.78         33.22        60.80 o                         
  -3  -3  10       5255.88       5123.52       151.05 o                         
  -1  -3  10       1094.37       1074.61        52.81 o                         
   1  -3  10         29.41         34.88        28.29 o                         
   3  -3  10        313.89        298.34        70.82 o                         
 -10  -2  10        809.96        691.32       129.11 o                         
  -8  -2  10        174.82        231.90        82.11 o                         
  -6  -2  10        687.48        710.75       105.92 o                         
  -4  -2  10       3622.04       3594.90       101.35 o                         
  -2  -2  10       1809.92       1809.71        61.82 o                         
   0  -2  10       4898.00       4979.40        99.33 o                         
   2  -2  10       8392.93       8070.35       153.82 o                         
   4  -2  10       9057.20       8846.63       170.41 o                         
   6  -2  10        119.56        132.12        48.28 o                         
   8  -2  10         24.87         -8.15        68.94 o                         
 -11  -1  10        879.35        822.94       146.04 o                         
  -9  -1  10       1658.85       1717.96       170.48 o                         
  -7  -1  10          0.19         37.52        44.85 o                         
  -5  -1  10        311.68        358.85        44.06 o                         
  -3  -1  10       4980.59       4868.21       114.84 o                         
  -1  -1  10       1862.36       1870.47        72.21 o                         
   1  -1  10        229.62        240.49        36.40 o                         
   3  -1  10       1242.31       1159.95        64.83 o                         
   5  -1  10         13.11          8.29        54.10 o                         
   7  -1  10         87.19         59.26        47.77 o                         
   9  -1  10       1823.41       2043.88       187.40 o                         
  11  -1  10         66.47         53.90        94.01 o                         
 -10   0  10        121.55        161.08        91.51 o                         
  -8   0  10       6980.09       6796.13       197.66 o                         
  -6   0  10       6374.92       6546.60       148.16 o                         
  -4   0  10       1207.59       1170.84        67.41 o                         
  -2   0  10        853.70        956.09        78.80 o                         
   0   0  10       1758.55       1629.37        73.43 o                         
   2   0  10       2026.17       1940.10        74.54 o                         
   4   0  10         21.89         17.95        28.29 o                         
   6   0  10        504.62        542.70        66.90 o                         
   8   0  10        664.87        762.66        86.62 o                         
  10   0  10         72.37         50.17        58.99 o                         
 -11   1  10        873.05        933.03       102.15 o                         
  -9   1  10       1663.01       1631.88       176.12 o                         
  -7   1  10          0.28         10.99        33.98 o                         
  -5   1  10        297.27        285.62        46.05 o                         
  -3   1  10       4954.61       4772.10       114.77 o                         
  -1   1  10       1858.78       1859.87        70.55 o                         
   1   1  10        214.34        204.02        35.02 o                         
   3   1  10       1231.99       1178.17        73.68 o                         
   5   1  10         12.65         23.95        31.29 o                         
   7   1  10         87.66         67.22        47.57 o                         
   9   1  10       1821.60       1725.49       159.20 o                         
  11   1  10         70.52         70.51        65.15 o                         
 -10   2  10        819.30        882.59       184.90 o                         
  -8   2  10        149.18        108.72        51.45 o                         
  -6   2  10        669.64        670.96        70.45 o                         
  -4   2  10       3604.12       3577.54       100.99 o                         
  -2   2  10       1803.01       1758.78        71.20 o                         
   0   2  10       4831.28       5087.75       114.19 o                         
   2   2  10       8432.48       8248.80       187.48 o                         
   4   2  10       9059.48       9441.31       284.76 o                         
   6   2  10        123.99        140.01        53.13 o                         
   8   2  10         13.65         37.16        48.70 o                         
  10   2  10       1473.61       1494.88       303.04 o                         
  -9   3  10        705.50        582.05       138.20 o                         
  -7   3  10         69.99        135.72        49.38 o                         
  -5   3  10         79.79         32.29        40.66 o                         
  -3   3  10       5263.39       5063.24       143.02 o                         
  -1   3  10       1113.12       1106.20        89.22 o                         
   1   3  10         27.56        -16.71        25.03 o                         
   3   3  10        317.85        384.05        43.27 o                         
   5   3  10        384.55        367.94        57.62 o                         
   7   3  10         28.09         56.85        59.23 o                         
   9   3  10       1730.55       1648.91       120.55 o                         
  -8   4  10       4199.69       3976.52       149.16 o                         
  -6   4  10       3817.77       3686.41       135.50 o                         
  -4   4  10        542.96        427.77        78.03 o                         
  -2   4  10        873.09        868.88        69.24 o                         
   0   4  10        659.63        595.05        60.48 o                         
   2   4  10        973.14        880.94       118.46 o                         
   4   4  10         68.37         47.08        39.57 o                         
   6   4  10        577.52        562.75        68.66 o                         
   8   4  10        618.15        721.81       180.51 o                         
  -7   5  10         92.93         82.01        48.41 o                         
  -5   5  10        277.13        261.27        54.52 o                         
  -3   5  10       2175.84       2309.57        98.77 o                         
  -1   5  10        771.35        731.51        64.67 o                         
   1   5  10        210.69        101.73        59.23 o                         
   3   5  10       1387.06       1239.43        83.50 o                         
   5   5  10        285.12        279.83        54.32 o                         
   7   5  10        157.21        198.60        56.24 o                         
  -6   6  10         76.87         32.33        42.72 o                         
  -4   6  10       1445.98       1527.49       160.14 o                         
  -2   6  10        652.25        666.34       124.41 o                         
   0   6  10       2588.83       2554.98       101.26 o                         
   2   6  10       2302.20       2396.03       100.60 o                         
   4   6  10       3868.33       4022.86       411.47 o                         
   6   6  10        271.86        325.29        61.24 o                         
  -5   7  10         19.64         75.84        72.08 o                         
  -3   7  10       2188.10       2287.14       100.13 o                         
  -1   7  10        179.71        174.16        44.34 o                         
   1   7  10         88.70         76.23        93.39 o                         
   3   7  10         98.89         65.81        60.17 o                         
  -5  -3  11        816.86        690.07       109.68 o                         
  -3  -3  11        340.60        369.79        84.61 o                         
  -1  -3  11        100.10         83.32        41.88 o                         
   1  -3  11        787.88        717.45        69.79 o                         
 -10  -2  11        166.61         98.40        94.64 o                         
  -8  -2  11       2533.60       2722.04       183.64 o                         
  -6  -2  11          5.34        -50.14        60.17 o                         
  -4  -2  11        454.08        534.00        94.01 o                         
  -2  -2  11         19.63          7.23        28.67 o                         
   0  -2  11        374.85        395.99        60.98 o                         
   2  -2  11        824.69        736.47        55.17 o                         
   4  -2  11       2409.08       2523.14       107.69 o                         
   6  -2  11       7824.38       7872.16       290.19 o                         
   8  -2  11        553.54        575.37       114.70 o                         
  -9  -1  11       1142.08       1284.87       157.94 o                         
  -7  -1  11         57.41        121.10        83.99 o                         
  -5  -1  11        946.44        988.26        67.81 o                         
  -3  -1  11        189.37        149.40        35.43 o                         
  -1  -1  11        124.34        196.36        36.62 o                         
   1  -1  11       3215.62       3262.12        97.40 o                         
   3  -1  11        189.47        217.23        39.69 o                         
   5  -1  11         41.68         62.91        46.18 o                         
   7  -1  11       2385.58       2636.09       130.45 o                         
   9  -1  11        728.49        837.36       134.13 o                         
 -10   0  11        432.45        438.11       115.95 o                         
  -8   0  11         66.43          6.18        52.65 o                         
  -6   0  11       8288.40       8666.98       179.90 o                         
  -4   0  11       5070.21       5087.97       187.20 o                         
  -2   0  11       3035.69       2988.50       166.32 o                         
   0   0  11        445.82        428.26        45.51 o                         
   2   0  11       4561.34       4624.44       115.44 o                         
   4   0  11       4050.79       4156.56       114.89 o                         
   6   0  11        136.74        151.36        51.18 o                         
   8   0  11        824.35        744.60        87.05 o                         
  10   0  11         78.60         75.84        65.15 o                         
  -9   1  11       1148.06       1299.62       109.58 o                         
  -7   1  11         48.61        115.90        50.96 o                         
  -5   1  11        929.02        935.50        66.44 o                         
  -3   1  11        193.40        237.33        39.74 o                         
  -1   1  11        134.94        110.08        32.32 o                         
   1   1  11       3251.10       3251.32        95.15 o                         
   3   1  11        176.77        174.05        37.48 o                         
   5   1  11         35.64        -28.71        28.71 o                         
   7   1  11       2413.26       2557.11       185.52 o                         
   9   1  11        710.80        707.38        95.58 o                         
 -10   2  11        173.02        177.12       123.79 o                         
  -8   2  11       2576.38       2637.43       262.61 o                         
  -6   2  11         12.31         13.55        43.63 o                         
  -4   2  11        457.11        471.52        50.22 o                         
  -2   2  11         25.87         30.20        30.13 o                         
   0   2  11        395.29        382.37        42.82 o                         
   2   2  11        768.79        744.47        55.45 o                         
   4   2  11       2403.16       2422.76       133.18 o                         
   6   2  11       7833.11       7711.82       208.51 o                         
   8   2  11        544.21        561.84        98.40 o                         
  10   2  11       2120.23       2112.16       221.87 o                         
  -9   3  11       1043.48        946.56        95.73 o                         
  -7   3  11        274.72        199.65        57.77 o                         
  -5   3  11        835.05        725.00        75.11 o                         
  -3   3  11        337.04        369.03        55.84 o                         
  -1   3  11         90.56         95.89        39.89 o                         
   1   3  11        793.89        772.08        70.71 o                         
   3   3  11          9.69        -14.12        37.74 o                         
   5   3  11         20.16         91.80        46.31 o                         
   7   3  11       2321.54       2215.21       130.56 o                         
   9   3  11        787.87        880.71        97.69 o                         
  -8   4  11          8.88         17.81        51.08 o                         
  -6   4  11       5206.37       5012.72       276.72 o                         
  -4   4  11       3468.08       3431.80       128.20 o                         
  -2   4  11       2352.06       2196.96        97.19 o                         
   0   4  11        769.64        705.94        67.35 o                         
   2   4  11       2428.75       2525.56       106.27 o                         
   4   4  11       2112.50       1910.99       109.61 o                         
   6   4  11        168.87        106.57        51.83 o                         
   8   4  11        613.59        687.10        84.87 o                         
  -7   5  11         79.83        120.04        51.04 o                         
  -5   5  11        432.01        445.48        63.21 o                         
  -3   5  11          5.18         -5.57        37.88 o                         
  -1   5  11        144.75         71.04        42.11 o                         
   1   5  11       2383.38       2169.34        98.99 o                         
   3   5  11        592.59        726.85        73.32 o                         
   5   5  11         65.85         80.58        45.78 o                         
   7   5  11       1211.79       1292.34       179.88 o                         
  -6   6  11         28.48         22.38        47.02 o                         
  -4   6  11        133.81         83.51        45.39 o                         
  -2   6  11         53.28         18.51        39.13 o                         
   0   6  11        351.20        345.66        53.72 o                         
   2   6  11        529.54        576.22        65.34 o                         
   4   6  11        615.29        648.27        73.30 o                         
   6   6  11       3510.93       3352.23       137.12 o                         
  -3   7  11        278.04        253.37        53.28 o                         
  -1   7  11         67.28         61.09        42.83 o                         
   1   7  11        135.42        115.08        44.96 o                         
   3   7  11          0.70        -34.88        41.35 o                         
  -3  -3  12        495.81        539.64        98.40 o                         
  -1  -3  12        272.65        236.92        75.21 o                         
 -10  -2  12        572.83        412.41       122.85 o                         
  -8  -2  12       2001.25       2013.17       189.91 o                         
  -6  -2  12       1855.21       1801.95       169.23 o                         
  -4  -2  12       7383.43       7585.11       283.30 o                         
  -2  -2  12         36.57         42.78        49.83 o                         
   0  -2  12         29.45         46.58        41.15 o                         
   2  -2  12       1127.93       1245.36       140.40 o                         
   4  -2  12        398.17        325.71       100.60 o                         
   6  -2  12        233.16        359.76        95.27 o                         
  -9  -1  12        211.53        315.26        99.66 o                         
  -7  -1  12        366.96        303.98        94.01 o                         
  -5  -1  12       1121.85       1155.82        91.71 o                         
  -3  -1  12        140.87         89.67        36.32 o                         
  -1  -1  12       1293.06       1328.07        86.43 o                         
   1  -1  12       2786.39       2720.06        90.33 o                         
   3  -1  12        949.26        994.71        82.30 o                         
   5  -1  12        236.61        294.66        58.18 o                         
   7  -1  12        325.25        291.15       129.43 o                         
   9  -1  12         85.86        -33.22        84.61 o                         
 -10   0  12        661.53        607.33       132.87 o                         
  -8   0  12         75.25         95.28        57.20 o                         
  -6   0  12        465.14        537.39        71.01 o                         
  -4   0  12        314.59        337.32        47.14 o                         
  -2   0  12       7440.85       7358.98       192.31 o                         
   0   0  12       2014.64       2327.53        88.69 o                         
   2   0  12        194.33        189.92        39.01 o                         
   4   0  12       7863.47       8192.32       209.18 o                         
   6   0  12       1144.33       1179.17       170.48 o                         
   8   0  12        192.71        244.15        67.69 o                         
  10   0  12          8.54        -80.23        80.23 o                         
  -9   1  12        209.40        234.51        97.15 o                         
  -7   1  12        372.63        333.00        66.90 o                         
  -5   1  12       1136.52       1152.22        75.27 o                         
  -3   1  12        162.73        133.39        38.10 o                         
  -1   1  12       1292.77       1395.19        76.55 o                         
   1   1  12       2760.45       2556.21       121.67 o                         
   3   1  12        968.88        866.01        65.23 o                         
   5   1  12        240.19        189.47        56.49 o                         
   7   1  12        325.59        359.42        67.59 o                         
   9   1  12         86.94         29.92        56.55 o                         
 -10   2  12        554.93        768.06       186.15 o                         
  -8   2  12       1964.28       1891.66       128.38 o                         
  -6   2  12       1872.24       1824.09       115.66 o                         
  -4   2  12       7379.46       7320.35       197.21 o                         
  -2   2  12         58.36         32.56        33.33 o                         
   0   2  12         44.16         44.13        32.49 o                         
   2   2  12       1162.00       1257.60        85.76 o                         
   4   2  12        395.92        368.91        49.81 o                         
   6   2  12        236.85        222.79        57.59 o                         
   8   2  12        156.91        189.10       107.18 o                         
  -9   3  12         61.72         23.89        55.06 o                         
  -7   3  12        279.86        310.49        63.52 o                         
  -5   3  12       1391.46       1217.43        94.45 o                         
  -3   3  12        461.12        456.82        63.59 o                         
  -1   3  12        274.81        260.40        51.12 o                         
   1   3  12       1803.61       1631.14       101.71 o                         
   3   3  12        505.32        591.46        69.99 o                         
   5   3  12        258.52        248.06        58.50 o                         
   7   3  12        399.51        418.18        73.71 o                         
   9   3  12         17.50         28.43        56.44 o                         
  -8   4  12         70.96         46.26        57.53 o                         
  -6   4  12        448.37        440.47        86.81 o                         
  -4   4  12        118.05        141.99        50.67 o                         
  -2   4  12       4945.53       4785.83       151.07 o                         
   0   4  12       1823.14       1859.98       182.08 o                         
   2   4  12        474.89        383.59        76.78 o                         
   4   4  12       5257.17       4712.44       158.15 o                         
   6   4  12       1078.55       1045.97        94.84 o                         
   8   4  12        269.39        117.76       161.71 o                         
  -7   5  12        135.49        149.89        73.96 o                         
  -5   5  12        574.61        522.22        70.64 o                         
  -3   5  12         17.29         34.74        43.50 o                         
  -1   5  12       1559.65       1442.64       210.91 o                         
   1   5  12       1357.96       1161.36       174.55 o                         
   3   5  12        560.47        497.23        75.53 o                         
   5   5  12        147.76         93.82        49.70 o                         
  -4   6  12       3060.57       2906.48       122.17 o                         
  -2   6  12         43.55         19.86        42.75 o                         
   0   6  12        249.61        227.78        52.74 o                         
   2   6  12        779.11        832.76        78.59 o                         
   4   6  12         73.11         -6.29        46.31 o                         
  -8  -2  13       1067.45       1217.18       161.08 o                         
  -6  -2  13        620.36        397.37       109.68 o                         
  -4  -2  13       2925.92       3118.78       184.90 o                         
  -2  -2  13       9588.56       9259.19       322.16 o                         
   0  -2  13       1016.92       1085.42        88.62 o                         
   2  -2  13       1584.05       1529.91       163.59 o                         
   4  -2  13       1834.75       1953.36       119.13 o                         
  -9  -1  13         44.27         99.03        92.76 o                         
  -7  -1  13       1237.79       1101.23       144.78 o                         
  -5  -1  13         52.00         -7.26        48.25 o                         
  -3  -1  13          0.45        -40.46        40.46 o                         
  -1  -1  13        475.53        452.14        62.93 o                         
   1  -1  13       3163.53       3160.98       126.31 o                         
   3  -1  13        649.16        777.21        78.18 o                         
   5  -1  13         60.42         99.61        60.17 o                         
   7  -1  13         28.33         68.07        63.30 o                         
   9  -1  13        119.61        169.85       101.54 o                         
  -8   0  13        107.23         -0.63        85.24 o                         
  -6   0  13        559.42        474.56        71.34 o                         
  -4   0  13        624.97        676.50        76.33 o                         
  -2   0  13         34.26         56.24        36.62 o                         
   0   0  13       1410.21       1372.58        84.35 o                         
   2   0  13        662.74        721.30        78.22 o                         
   4   0  13       1970.90       2009.57       243.18 o                         
   6   0  13       3663.84       3655.85       153.56 o                         
   8   0  13       2350.15       2404.32       149.88 o                         
  -9   1  13         51.81         43.66        60.94 o                         
  -7   1  13       1267.60       1364.24       111.55 o                         
  -5   1  13         59.40        118.90        52.07 o                         
  -3   1  13          0.60         -2.66        35.02 o                         
  -1   1  13        484.29        529.86        54.47 o                         
   1   1  13       3154.18       3210.28       133.70 o                         
   3   1  13        656.01        659.32       124.73 o                         
   5   1  13         63.64          9.99        49.19 o                         
   7   1  13         28.03        -16.90       100.28 o                         
   9   1  13        112.79         65.56        66.41 o                         
  -8   2  13       1084.67       1257.62       253.84 o                         
  -6   2  13        567.55        546.91       151.68 o                         
  -4   2  13       2912.00       3045.17       131.41 o                         
  -2   2  13       9548.07       9339.56       229.33 o                         
   0   2  13        994.92       1060.14        92.10 o                         
   2   2  13       1549.80       1528.27        84.79 o                         
   4   2  13       1841.42       1720.41       221.87 o                         
   6   2  13        702.85        755.72       115.64 o                         
   8   2  13          3.43        -24.97        55.51 o                         
  -7   3  13        752.34        679.48        88.06 o                         
  -5   3  13         97.77         47.29        84.30 o                         
  -3   3  13         46.89         54.26        45.99 o                         
  -1   3  13        682.84        636.11        70.32 o                         
   1   3  13       2667.22       2479.03       115.00 o                         
   3   3  13        729.46        724.03        79.44 o                         
   5   3  13        116.51         47.74        64.87 o                         
   7   3  13         97.52        140.31        62.68 o                         
  -6   4  13        414.83        394.62        72.62 o                         
  -4   4  13        445.39        494.90        72.37 o                         
  -2   4  13        182.71        120.55        48.81 o                         
   0   4  13        937.82        945.88        82.40 o                         
   2   4  13        317.04        284.37        68.00 o                         
   4   4  13       1432.42       1433.22       106.34 o                         
   6   4  13       2078.94       2200.97       157.94 o                         
  -5   5  13        333.88        147.98        58.50 o                         
  -3   5  13         11.64        -28.75        42.27 o                         
  -1   5  13        131.88        249.92        56.06 o                         
   1   5  13       2041.28       1835.20       113.66 o                         
   3   5  13        204.85        208.94        61.04 o                         
   5   5  13         77.11        -10.46        50.82 o                         
  -2   6  13       3915.64       3671.28       198.68 o                         
   0   6  13        456.10        475.65        93.07 o                         
   2   6  13       1125.24       1124.23       102.48 o                         
  -8  -2  14          2.57        112.19        98.40 o                         
  -6  -2  14       1144.63       1108.12       153.56 o                         
  -4  -2  14        687.71        801.01       122.22 o                         
  -2  -2  14       4075.03       4391.74       219.37 o                         
   0  -2  14       1615.06       1740.53       163.59 o                         
   2  -2  14       2654.36       2980.27       189.28 o                         
  -7  -1  14        789.52        961.46       141.65 o                         
  -5  -1  14       4139.36       4133.51       228.77 o                         
  -3  -1  14         51.16         30.89        48.19 o                         
  -1  -1  14        439.29        393.95        66.02 o                         
   1  -1  14         26.56          8.33        53.90 o                         
   3  -1  14        993.86       1055.67        94.84 o                         
   5  -1  14        331.31        260.12        96.52 o                         
   7  -1  14        387.29        337.83       102.79 o                         
  -8   0  14       2456.56       2881.86       239.42 o                         
  -6   0  14          7.96         64.59        58.22 o                         
  -4   0  14       7493.87       6915.35       203.56 o                         
  -2   0  14        241.38        283.04        59.10 o                         
   0   0  14        349.71        394.91        64.99 o                         
   2   0  14        909.67        723.16        89.63 o                         
   4   0  14        543.55        618.20        82.63 o                         
   6   0  14        285.91        259.45        70.43 o                         
   8   0  14         93.87        177.10        70.14 o                         
  -7   1  14        781.23        753.24       128.80 o                         
  -5   1  14       4161.72       4079.50       518.33 o                         
  -3   1  14         54.52        114.34        68.94 o                         
  -1   1  14        457.84        461.13       128.49 o                         
   1   1  14         30.42         74.73        46.68 o                         
   3   1  14       1012.67        992.62        92.85 o                         
   5   1  14        325.47        317.83        87.43 o                         
   7   1  14        385.66        353.06        78.84 o                         
  -8   2  14          9.77         59.83        61.16 o                         
  -6   2  14       1180.68       1150.50       139.46 o                         
  -4   2  14        687.29        663.93       138.83 o                         
  -2   2  14       4095.84       4405.66       309.31 o                         
   0   2  14       1639.42       1671.47       109.91 o                         
   2   2  14       2670.75       2847.15       284.55 o                         
   4   2  14        208.16        146.31        62.05 o                         
   6   2  14       2278.72       2075.49       137.66 o                         
  -7   3  14        294.10        346.20        76.04 o                         
  -5   3  14       2826.48       2773.92       201.82 o                         
  -3   3  14         49.46        -17.38        46.18 o                         
  -1   3  14        553.56        560.55        72.41 o                         
   1   3  14         25.24         64.43        47.98 o                         
   3   3  14        392.73        523.28        76.23 o                         
   5   3  14        845.15        826.74       135.69 o                         
   7   3  14        644.93        659.58       147.29 o                         
  -6   4  14         84.35         77.53        55.82 o                         
  -4   4  14       5362.02       5252.25       178.33 o                         
  -2   4  14        258.98        157.42       105.61 o                         
   0   4  14        253.67        307.92        80.54 o                         
   2   4  14        293.62        336.24       125.04 o                         
   4   4  14        450.86        649.92        81.66 o                         
   6   4  14        242.99        322.57        72.90 o                         
  -3   5  14        231.70        188.37        57.78 o                         
  -1   5  14        160.50         26.55        80.23 o                         
   1   5  14         37.62         36.56        88.37 o                         
   3   5  14        638.80        511.44        76.85 o                         
  -6  -2  15        160.49        270.14       107.18 o                         
  -4  -2  15         85.57        179.25        93.39 o                         
  -2  -2  15        210.52        176.75        86.49 o                         
   0  -2  15        390.17        324.66        99.66 o                         
  -7  -1  15       1635.21       1761.84       194.30 o                         
  -5  -1  15        142.37        114.07        92.76 o                         
  -3  -1  15         84.33         59.54        78.35 o                         
  -1  -1  15        192.84        121.47        97.46 o                         
   1  -1  15        156.76        124.73        57.61 o                         
   3  -1  15         79.67         69.35        54.67 o                         
   5  -1  15       2905.55       2653.94       157.01 o                         
  -6   0  15       1066.78       1075.89       108.14 o                         
  -4   0  15       1060.67       1051.50       173.30 o                         
  -2   0  15       4258.88       4137.33       189.91 o                         
   0   0  15       5120.60       5010.70       172.40 o                         
   2   0  15       1509.45       1597.17       116.76 o                         
   4   0  15         10.72        -20.73        52.06 o                         
   6   0  15       1136.49       1411.78       120.22 o                         
  -7   1  15       1626.81       1648.80       132.20 o                         
  -5   1  15        150.02        101.91        60.67 o                         
  -3   1  15         89.95        142.65        56.89 o                         
  -1   1  15        182.23        119.17        56.72 o                         
   1   1  15        143.42        161.36        83.36 o                         
   3   1  15         77.80         36.81        78.97 o                         
   5   1  15       2943.00       2982.59       163.95 o                         
   7   1  15        298.04        331.97        79.59 o                         
  -6   2  15        139.76        152.07        63.65 o                         
  -4   2  15         93.46        118.95        61.32 o                         
  -2   2  15        200.12        233.18       116.26 o                         
   0   2  15        391.28        314.60        68.16 o                         
   2   2  15        441.31        475.57       109.06 o                         
   4   2  15       1246.99       1398.73       114.11 o                         
   6   2  15         57.45         -8.92        54.03 o                         
  -5   3  15         26.01        -27.32        59.86 o                         
  -3   3  15        158.16        174.21        56.94 o                         
  -1   3  15         92.39        115.39        54.72 o                         
   1   3  15        282.35        342.42        71.45 o                         
   3   3  15        390.63        387.96        74.44 o                         
   5   3  15       2419.20       2321.82       190.22 o                         
  -4   4  15       1202.68       1282.59       109.54 o                         
  -2   4  15       2555.03       2351.43       138.34 o                         
   0   4  15       3314.34       3365.46       145.71 o                         
   2   4  15       1150.27       1210.42       106.14 o                         
   4   4  15         21.39         -6.99        56.41 o                         
  -1   5  15         58.40        -38.23        46.53 o                         
   1   5  15        101.97        139.03        57.15 o                         
  -2  -2  16        528.97        486.37       119.71 o                         
  -5  -1  16         53.48         10.65        88.37 o                         
  -3  -1  16        807.16        911.32       144.16 o                         
  -1  -1  16       1233.89       1331.87       159.82 o                         
   1  -1  16        216.20        174.87        94.01 o                         
   3  -1  16        603.67        754.52        92.83 o                         
  -6   0  16        200.64        335.95       110.31 o                         
  -4   0  16        249.86        359.86        73.53 o                         
  -2   0  16        448.25        626.45        84.85 o                         
   0   0  16        201.61        132.10        60.79 o                         
   2   0  16       8239.74       8620.60       245.31 o                         
   4   0  16        991.18       1047.29       107.23 o                         
   6   0  16       1165.49       1179.82       137.57 o                         
  -5   1  16         44.83         24.63        59.51 o                         
  -3   1  16        780.66        713.67        88.96 o                         
  -1   1  16       1205.30       1156.84       104.58 o                         
   1   1  16        225.14        182.39        66.04 o                         
   3   1  16        595.59        588.02        85.50 o                         
   5   1  16        314.51        342.61        80.60 o                         
  -6   2  16       1584.60       1404.19       122.30 o                         
  -4   2  16        360.04        377.43        83.36 o                         
  -2   2  16        540.60        550.10        99.97 o                         
   0   2  16       2941.79       2961.72       148.90 o                         
   2   2  16        648.54        566.89        85.95 o                         
   4   2  16        190.80        152.81        64.66 o                         
  -5   3  16          0.78        -58.51        83.05 o                         
  -3   3  16        992.55       1004.78       111.56 o                         
  -1   3  16       1940.95       1944.30       131.89 o                         
   1   3  16        167.74        155.52        95.89 o                         
   3   3  16        418.97        436.18        80.21 o                         
  -2   4  16        546.07        409.47        76.33 o                         
   0   4  16        106.43        160.51       106.24 o                         
   2   4  16       5618.54       5710.45       199.65 o                         
  -3  -1  17        933.48        982.77       156.69 o                         
  -1  -1  17       1112.58       1447.83       176.75 o                         
   1  -1  17         92.83        159.82        97.78 o                         
   3  -1  17         26.32         43.25        90.88 o                         
  -4   0  17         40.74        136.63       103.42 o                         
  -2   0  17        285.61        437.44        81.53 o                         
   0   0  17         64.86         72.22        62.19 o                         
   2   0  17        544.77        667.32       101.85 o                         
   4   0  17        470.12        427.75        86.20 o                         
  -3   1  17        939.02        963.04       130.99 o                         
  -1   1  17       1098.40       1063.11       171.42 o                         
   1   1  17         87.11         74.85        60.60 o                         
   3   1  17         22.68         -9.89        61.08 o                         
  -4   2  17       2080.37       2116.54       148.63 o                         
  -2   2  17        408.83        347.92       126.61 o                         
   0   2  17       3899.97       3957.92       170.58 o                         
   2   2  17       1227.72       1383.21       174.55 o                         
  -1   3  17       1088.11       1071.41       107.65 o                         
   1   3  17        101.98         19.98        58.18 o                         
  -1  -1  18        737.67        975.25       156.69 o                         
  -2   0  18          8.90        -55.16        87.75 o                         
   0   0  18        964.24        914.43       108.12 o                         
  -1   1  18        746.75        702.74       133.50 o                         
                                                                                
